# Supplementary material for: Specific length and structure rather than high thermodynamic stability enable regulatory mRNA stem-loops to pause translation
Source: Nat Commun. 2022 Feb 21;13:988. doi: 10.1038/s41467-022-28600-5 (PMC8861025; doi:10.1038/s41467-022-28600-5)
Supplement: Supplementary file 4 — Source Data [file 41467_2022_28600_MOESM4_ESM.xlsx]

## Sheet: Figure 3
Figure 3a				Figure 3b
HIV WT FSS				dnaX WT FSS
Incubation time (min)	tRNA binding (%)	standard deviation		Incubation time (min)	tRNA binding (%)	standard deviation
2	20.02	3.15		2	23.11	1.84
5	30.09	5.7		4	41	7.19
8	55.56	5.71		5	43.39	3.2
10	72.88	6.72		8	76.2	2.11
15	70.56	6.24		10	77.17	4.03
20	80.44	3.24		20	84.44	7.2
35	81	4		35	78.96	3.18
HIV destabilized FSS I				dnaX destabilized FSS
Incubation time (min)	tRNA binding (%)	standard deviation		Incubation time (min)	tRNA binding (%)	standard deviation
2	20.38	3.71		2	19.5	1.39
5	40.13	4.83		4	50.1	4.85
8	53.86	5.26		5	51.96	6.51
10	67.18	6.67		8	75.4	5.32
15	71.56	4.53		10	77	5.6
20	75.53	3.62		20	79.42	3.98
35	74.64	7.33		35	79.72	4.71
HIV destabilized FSS II				dnaX loop-extended FSS
Incubation time (min)	tRNA binding (%)	standard deviation		Incubation time (min)	tRNA binding (%)	standard deviation
2	14.32	3.51		2	11.94	3.91
5	55.85	6.98		4	37.43	6.54
8	63.24	4.62		5	40.94	3.91
10	69.85	6.06		8	69.49	3.33
15	82.49	3.56		10	77.47	2.89
20	77.17	4.85		20	83.5	3.5
35	82.84	2.69		35	76.13	4.36
HIV truncated FSS				dnaX bimolecular helix
Incubation time (min)	tRNA binding (%)	standard deviation		Incubation time (min)	tRNA binding (%)	standard deviation
0.5	14.34	0.5		1	80.5	3.24
1.5	57.37	7.23		5	88.84	6.73
2	61.48	3.05		10	89.8	5.01
5	74.74	5.49		15	84.06	4.2
10	79.51	3.36		35	76.77	6.16
20	70.87	6.04
35	78.93	4.24
HIV loop-extended FSS
Incubation time (min)	tRNA binding (%)	standard deviation
2	19.35	3.45
4	49.93	5.86
5	54.81	4.79
8	64.61	2.16
10	75.32	5.1
20	69.9	4.91
35	74.65	4.81
HIV bimolecular helix
Incubation time (min)	tRNA binding (%)	standard deviation
1	88.26	7.1
2	85.2	1.26
5	89.36	8.03
10	90.74	7.31
15	81.49	5.77
35	81.14	5.56

## Sheet: Figure 4
	N-Ac-[3H]Met-tRNAMet	[3H]Phe-tRNAPhe	[3H]Tyr-tRNATyr
	tRNA binding (%)	tRNA binding (%)	tRNA binding (%)
measurement #1	66.63	68.9691	56.9234
measurement #2	70.36	73.8298	61.5649
measurement #3	66.3	64.8254	66.1194
mean	67.7633	69.2081	61.5359
standard deviation	2.25482	4.50698	4.59805

## Sheet: Figure 5a, c, e, g
	HIV WT FSS 11-nt spacer (Figure 5a)				HIV ΔFSS (Figure 5c)				HIV WT FSS 12-nt spacer (Figure 5e)				HIV WT FSS 13-nt spacer (Figure 5g)
time (sec)	FRET	idealized FRET	donor intensity (au)	acceptor intensity (au)	FRET	idealized FRET	donor intensity (au)	acceptor intensity (au)	FRET	idealized FRET	donor intensity (au)	acceptor intensity (au)	FRET	idealized FRET	donor intensity (au)	acceptor intensity (au)
0	0.30202	0.37	364.711	157.816	0.32885	0.35	307.41	150.625	0.3927	0.37	217.709	140.775	0.25885	0.35	282.307	98.5978
0.1	0.44366	0.37	293.041	233.691	0.3335	0.35	236.82	118.5	0.34232	0.37	272.629	141.9	0.34766	0.35	274.837	146.473
0.2	0.32279	0.37	319.821	152.441	0.36343	0.35	225.73	128.875	0.48217	0.37	209.179	194.775	0.33858	0.35	232.167	118.848
0.3	0.39152	0.37	319.291	205.441	0.34462	0.35	253.65	133.375	0.40779	0.37	233.489	160.775	0.34992	0.35	197.337	106.223
0.4	0.35186	0.37	346.431	188.066	0.42661	0.35	238.23	177.25	0.34817	0.37	245.769	131.275	0.41669	0.35	229.717	164.098
0.5	0.40739	0.37	267.571	183.941	0.38185	0.35	246.47	152.25	0.38726	0.37	289.199	182.775	0.44768	0.35	214.637	173.973
0.6	0.38911	0.37	327.251	208.441	0.38497	0.35	250.42	156.75	0.40807	0.37	234.479	161.65	0.33194	0.35	236.177	117.348
0.7	0.41121	0.37	272.501	190.316	0.40616	0.35	242.34	165.75	0.31283	0.37	294.679	134.15	0.35622	0.35	203.267	112.473
0.8	0.34502	0.37	316.681	166.816	0.30586	0.35	277.73	122.375	0.32534	0.37	314.479	151.65	0.45072	0.35	200.747	164.723
0.9	0.48268	0.37	244.161	227.816	0.27993	0.35	307.72	119.625	0.31996	0.37	332.409	156.4	0.38303	0.35	190.227	118.098
1	0.46612	0.37	289.851	253.066	0.44743	0.35	258.88	209.625	0.2511	0.37	241.279	80.8997	0.38038	0.35	233.917	143.598
1.1	0.3809	0.37	323.351	198.941	0.35909	0.35	274.42	153.75	0.39864	0.37	247.439	164.025	0.38443	0.35	227.937	142.348
1.2	0.34784	0.37	351.431	187.441	0.39375	0.35	219.6	142.625	0.32362	0.37	276.719	132.4	0.28039	0.35	254.337	99.0978
1.3	0.38065	0.37	326.331	200.566	0.33432	0.35	301.41	151.375	0.33876	0.37	296.499	151.9	0.29126	0.35	257.267	105.723
1.4	0.36958	0.37	298.621	175.066	0.29661	0.35	227.06	95.75	0.44201	0.37	244.149	193.4	0.40175	0.35	188.147	126.348
1.5	0.45579	0.37	285.001	238.691	0.35186	0.35	239.7	130.125	0.41873	0.37	254.239	183.15	0.2587	0.35	225.577	78.7228
1.6	0.27073	0.37	393.791	146.191	0.31854	0.35	278.65	130.25	0.41051	0.37	194.789	135.65	0.31879	0.35	277.997	130.098
1.7	0.33199	0.37	315.781	156.941	0.33931	0.35	250.7	128.75	0.47528	0.37	221.109	200.275	0.283	0.35	238.407	94.0978
1.8	0.36824	0.37	298.631	174.066	0.46915	0.35	247.8	219	0.32914	0.37	264.759	129.9	0.41579	0.35	191.047	135.973
1.9	0.37304	0.37	279.731	166.441	0.36343	0.35	225.73	128.875	0.5565	0.37	157.219	197.275	0.45937	0.35	194.747	165.473
2	0.39279	0.37	328.211	212.316	0.44067	0.35	210.38	165.75	0.35327	0.37	287.459	157.025	0.36743	0.35	225.057	130.723
2.1	0.45363	0.37	284.031	235.816	0.3974	0.35	314.83	207.625	0.37164	0.37	245.629	145.275	0.30093	0.35	257.217	110.723
2.2	0.28995	0.37	312.081	127.441	0.48205	0.35	215.03	200.125	0.4258	0.37	235.349	174.525	0.40378	0.35	207.977	140.848
2.3	0.44531	0.37	299.961	240.816	0.34391	0.35	297.37	155.875	0.36466	0.37	231.769	133.025	0.32984	0.35	215.317	105.973
2.4	0.34382	0.37	401.141	210.191	0.33284	0.35	301.42	150.375	0.23587	0.37	272.209	84.0247	0.29551	0.35	229.397	96.2228
2.5	0.39751	0.37	279.551	184.441	0.31487	0.35	268.73	123.5	0.37178	0.37	214.849	127.15	0.30582	0.35	224.377	98.8478
2.6	0.37461	0.37	258.871	155.066	0.37138	0.35	340.86	201.375	0.31141	0.37	213.159	96.3997	0.35569	0.35	242.007	133.598
2.7	0.30922	0.37	358.691	160.566	0.36492	0.35	254.52	146.25	0.33841	0.37	249.799	127.775	0.36341	0.35	221.107	126.223
2.8	0.28942	0.37	355.851	144.941	0.22545	0.35	279.14	81.25	0.38695	0.37	276.299	174.4	0.46045	0.35	152.157	129.848
2.9	0.39377	0.37	271.641	176.441	0.21898	0.35	321	90	0.38883	0.37	257.429	163.775	0.33032	0.35	226.247	111.598
3	0.32188	0.37	372.511	176.816	0.3879	0.35	266.28	168.75	0.43135	0.37	251.169	190.525	0.28071	0.35	242.397	94.5978
3.1	0.39596	0.37	345.051	226.191	0.36061	0.35	255.54	144.125	0.3717	0.37	266.479	157.65	0.30578	0.35	256.197	112.848
3.2	0.41977	0.37	315.071	227.941	0.38773	0.35	302.01	191.25	0.38741	0.37	245.529	155.275	0.38986	0.35	224.927	143.723
3.3	0.35231	0.37	377.221	205.191	0.35812	0.35	272.44	152	0.30982	0.37	257.909	115.775	0.36166	0.35	265.807	150.598
3.4	0.43872	0.37	287.141	224.441	0.34563	0.35	249.67	131.875	0.44888	0.37	206.449	168.15	0.3749	0.35	257.777	154.598
3.5	0.26764	0.37	369.931	135.191	0.53747	0.35	195.78	227.5	0.39294	0.37	252.439	163.4	0.33657	0.35	186.467	94.5978
3.6	0.33882	0.37	290.891	149.066	0.37387	0.35	260.42	155.5	0.36866	0.37	293.309	171.275	0.35279	0.35	219.177	119.473
3.7	0.33584	0.37	325.691	164.691	0.31373	0.35	383.07	175.125	0.38068	0.37	206.859	127.15	0.31324	0.35	237.267	108.223
3.8	0.32823	0.37	375.441	183.441	0.5052	0.35	191.11	195.125	0.34152	0.37	329.269	170.775	0.3692	0.35	241.927	141.598
3.9	0.35767	0.37	333.471	185.691	0.42445	0.35	255.1	188.125	0.44613	0.37	208.449	167.9	0.39763	0.35	250.677	165.473
4	0.38779	0.37	298.481	189.066	0.24851	0.35	333.78	110.375	0.38794	0.37	222.699	141.15	0.41317	0.35	261.477	184.098
4.1	0.46518	0.37	293.821	255.566	0.27978	0.35	358.46	139.25	0.41994	0.37	247.289	179.025	0.24268	0.35	289.357	92.7228
4.2	0.40757	0.37	330.061	227.066	0.37624	0.35	215.73	130.125	0.27295	0.37	339.689	127.525	0.32613	0.35	208.377	100.848
4.3	0.39758	0.37	360.911	238.191	0.35302	0.35	253.6	138.375	0.30981	0.37	230.069	103.275	0.3732	0.35	239.917	142.848
4.4	0.37047	0.37	345.281	203.191	0.33774	0.35	253.69	129.375	0.31759	0.37	260.849	121.4	0.41054	0.35	197.027	137.223
4.5	0.42245	0.37	305.131	223.191	0.33324	0.35	307.38	153.625	0.27289	0.37	317.799	119.275	0.21635	0.35	286.497	79.0978
4.6	0.40137	0.37	317.221	212.691	0.27087	0.35	254.04	94.375	0.35971	0.37	219.879	123.525	0.34838	0.35	224.167	119.848
4.7	0.31291	0.37	393.461	179.191	0.32278	0.35	237.87	113.375	0.31217	0.37	260.879	118.4	0.39382	0.35	205.057	133.223
4.8	0.36464	0.37	345.331	198.191	0.22088	0.35	320.99	91	0.46197	0.37	167.739	144.025	0.40212	0.35	212.947	143.223
4.9	0.3787	0.37	331.311	201.941	0.41242	0.35	227.42	159.625	0.45281	0.37	200.479	165.9	0.42245	0.35	215.797	157.848
5	0.38686	0.37	287.571	181.441	0.2955	0.35	321.55	134.875	0.40439	0.37	212.679	144.4	0.30179	0.35	267.157	115.473
5.1	0.37879	0.37	335.281	204.441	0.34806	0.35	256.61	137	0.40242	0.37	245.429	165.275	0.47822	0.35	166.907	152.973
5.2	0.40565	0.37	321.151	219.191	0.26814	0.35	321.72	117.875	0.36991	0.37	279.399	164.025	0.37225	0.35	230.987	136.973
5.3	0.38591	0.37	312.391	196.316	0.30386	0.35	254.87	111.25	0.34506	0.37	257.709	135.775	0.40097	0.35	223.867	149.848
5.4	0.27474	0.37	407.691	154.441	0.48957	0.35	160.56	154	0.41566	0.37	270.129	192.15	0.37695	0.35	251.807	152.348
5.5	0.3217	0.37	332.751	157.816	0.41944	0.35	250.18	180.75	0.26045	0.37	324.839	114.4	0.26297	0.35	263.377	93.9728
5.6	0.4441	0.37	286.101	228.566	0.35097	0.35	276.46	149.5	0.33998	0.37	290.529	149.65	0.44347	0.35	215.657	171.848
5.7	0.30092	0.37	436.321	187.816	0.28782	0.35	336.52	136	0.46195	0.37	207.349	178.025	0.39155	0.35	241.787	155.598
5.8	0.36536	0.37	380.081	218.816	0.36845	0.35	248.54	145	0.37303	0.37	241.649	143.775	0.32645	0.35	216.327	104.848
5.9	0.30811	0.37	326.881	145.566	0.38144	0.35	245.48	151.375	0.3353	0.37	255.779	129.025	0.3457	0.35	220.207	116.348
6	0.37489	0.37	390.911	234.441	0.37823	0.35	267.34	162.625	0.41205	0.37	221.559	155.275	0.28448	0.35	229.447	91.2228
6.1	0.27479	0.37	389.781	147.691	0.34668	0.35	245.69	130.375	0.38476	0.37	254.479	159.15	0.42915	0.35	210.797	158.473
6.2	0.4284	0.37	315.981	236.816	0.36831	0.35	295.21	172.125	0.37454	0.37	255.539	153.025	0.32219	0.35	292.887	139.223
6.3	0.37058	0.37	335.351	197.441	0.37953	0.35	233.58	142.875	0.26241	0.37	285.019	101.4	0.43515	0.35	218.687	168.473
6.4	0.37854	0.37	385.911	235.066	0.32164	0.35	295.53	140.125	0.31882	0.37	269.789	126.275	0.37784	0.35	210.107	127.598
6.5	0.41214	0.37	315.141	220.941	0.29843	0.35	292.69	124.5	0.3453	0.37	303.409	160.025	0.27921	0.35	261.307	101.223
6.6	0.39583	0.37	340.091	222.816	0.17975	0.35	349.1	76.5	0.35335	0.37	242.759	132.65	0.36804	0.35	242.927	141.473
6.7	0.43456	0.37	359.531	276.316	0.41836	0.35	275.97	198.5	0.3901	0.37	244.519	156.4	0.42621	0.35	183.057	135.973
6.8	0.40867	0.37	251.691	173.941	0.32869	0.35	299.46	146.625	0.36029	0.37	239.739	135.025	0.28516	0.35	215.517	85.9728
6.9	0.44392	0.37	284.121	226.816	0.32352	0.35	288.56	138	0.34973	0.37	277.549	149.275	0.43053	0.35	225.657	170.598
7	0.41985	0.37	378.531	273.941	0.40411	0.35	245.33	166.375	0.32126	0.37	317.489	150.275	0.42738	0.35	209.817	156.598
7.1	0.33186	0.37	320.751	159.316	0.24703	0.35	377.59	123.875	0.31565	0.37	243.959	112.525	0.22952	0.35	257.557	76.7228
7.2	0.39238	0.37	288.521	186.316	0.41604	0.35	253.18	180.375	0.39004	0.37	248.489	158.9	0.31028	0.35	291.967	131.348
7.3	0.34483	0.37	344.501	181.316	0.39092	0.35	296.03	190	0.38405	0.37	217.759	135.775	0.35281	0.35	266.857	145.473
7.4	0.45458	0.37	282.041	235.066	0.33994	0.35	262.62	135.25	0.34467	0.37	245.789	129.275	0.33942	0.35	214.277	110.098
7.5	0.37976	0.37	282.661	173.066	0.42706	0.35	233.27	173.875	0.28964	0.37	292.829	119.4	0.28996	0.35	230.417	94.0978
7.6	0.39079	0.37	308.381	197.816	0.357	0.35	279.4	155.125	0.33911	0.37	272.649	139.9	0.3246	0.35	244.167	117.348
7.7	0.31851	0.37	324.821	151.816	0.3	0.35	303.62	130.125	0.27287	0.37	307.849	115.525	0.50712	0.35	155.847	160.348
7.8	0.36911	0.37	341.321	199.691	0.34162	0.35	237.77	123.375	0.35461	0.37	226.859	124.65	0.29256	0.35	280.137	115.848
7.9	0.27482	0.37	377.841	143.191	0.33101	0.35	243.79	120.625	0.41486	0.37	214.599	152.15	0.34382	0.35	206.307	108.098
8	0.3873	0.37	357.041	225.691	0.35458	0.35	268.49	147.5	0.39023	0.37	236.579	151.4	0.32645	0.35	216.327	104.848
8.1	0.37069	0.37	356.201	209.816	0.33872	0.35	301.38	154.375	0.30801	0.37	264.879	117.9	0.43126	0.35	221.687	168.098
8.2	0.24475	0.37	346.191	112.191	0.399	0.35	289.02	191.875	0.30312	0.37	267.889	116.525	0.29127	0.35	242.347	99.5978
8.3	0.34057	0.37	401.171	207.191	0.25615	0.35	258.09	88.875	0.33576	0.37	304.469	153.9	0.43208	0.35	177.077	134.723
8.4	0.3638	0.37	385.061	220.191	0.39608	0.35	300.95	197.375	0.36795	0.37	234.729	136.65	0.40228	0.35	199.057	133.973
8.5	0.32131	0.37	314.861	149.066	0.327	0.35	263.69	128.125	0.46748	0.37	201.369	176.775	0.39033	0.35	221.947	142.098
8.6	0.35439	0.37	322.571	177.066	0.14853	0.35	371.19	64.75	0.37677	0.37	253.539	153.275	0.2877	0.35	175.717	70.9728
8.7	0.42798	0.37	313.011	234.191	0.28693	0.35	280.82	113	0.31531	0.37	222.089	102.275	0.46075	0.35	191.767	163.848
8.8	0.37575	0.37	340.271	204.816	0.35458	0.35	268.49	147.5	0.28592	0.37	298.819	119.65	0.35723	0.35	220.147	122.348
8.9	0.32307	0.37	307.891	146.941	0.28824	0.35	362.38	146.75	0.23182	0.37	314.049	94.7747	0.26533	0.35	240.477	86.8478
9	0.36971	0.37	312.521	183.316	0.36162	0.35	241.63	136.875	0.21013	0.37	294.239	78.2747	0.36437	0.35	190.317	109.098
9.1	0.33036	0.37	390.331	192.566	0.34016	0.35	312.3	161	0.42254	0.37	233.389	170.775	0.44588	0.35	185.917	149.598
9.2	0.33377	0.37	374.401	187.566	0.28166	0.35	240.06	94.125	0.37547	0.37	232.699	139.9	0.25969	0.35	260.407	91.3478
9.3	0.36072	0.37	344.371	194.316	0.38392	0.35	298.07	185.75	0.29694	0.37	264.939	111.9	0.52824	0.35	168.547	188.723
9.4	0.41654	0.37	344.851	246.191	0.37797	0.35	259.4	157.625	0.43053	0.37	238.289	180.15	0.38329	0.35	206.107	128.098
9.5	0.32663	0.37	308.861	149.816	0.35637	0.35	290.33	160.75	0.34849	0.37	263.649	141.025	0.29288	0.35	248.307	102.848
9.6	0.35847	0.37	335.451	187.441	0.30335	0.35	319.51	139.125	0.31434	0.37	270.809	124.15	0.42026	0.35	175.157	126.973
9.7	0.392	0.37	291.501	187.941	0.16502	0.35	335.22	66.25	0.29022	0.37	251.049	102.65	0.28516	0.35	215.517	85.9728
9.8	0.39489	0.37	323.231	210.941	0.2584	0.35	312.82	109	0.4072	0.37	262.259	180.15	0.26245	0.35	251.437	89.4728
9.9	0.37851	0.37	323.371	196.941	0.41372	0.35	249.23	175.875	0.37797	0.37	289.269	175.775	0.46822	0.35	178.847	157.473
10	0.40248	0.37	254.711	171.566	0.3886	0.35	268.26	170.5	0.41443	0.37	224.519	158.9	0.44719	0.35	156.187	126.348
10.1	0.36391	0.37	356.261	203.816	0.25814	0.35	359.6	125.125	0.38799	0.37	214.759	136.15	0.37631	0.35	235.927	142.348
10.2	0.33096	0.37	407.221	201.441	0.3838	0.35	247.45	154.125	0.41552	0.37	187.819	133.525	0.29958	0.35	271.147	115.973
10.3	0.40199	0.37	310.271	208.566	0.35016	0.35	298.32	160.75	0.40407	0.37	216.649	146.9	0.29931	0.35	284.077	121.348
10.4	0.35155	0.37	372.261	201.816	0.34717	0.35	266.55	141.75	0.44518	0.37	250.069	200.65	0.34729	0.35	256.957	136.723
10.5	0.46783	0.37	232.411	204.316	0.28875	0.35	280.81	114	0.38113	0.37	260.459	160.4	0.2609	0.35	242.487	85.5978
10.6	0.2809	0.37	313.131	122.316	0.36784	0.35	277.34	161.375	0.30212	0.37	313.639	135.775	0.39461	0.35	185.207	120.723
10.7	0.45728	0.37	271.121	228.441	0.34697	0.35	257.61	136.875	0.36388	0.37	210.919	120.65	0.30915	0.35	308.877	138.223
10.8	0.3299	0.37	306.851	151.066	0.57323	0.56	118.56	159.25	0.3832	0.37	219.749	136.525	0.38097	0.35	223.987	137.848
10.9	0.32609	0.37	335.701	162.441	0.52021	0.56	231.5	251	0.34435	0.37	219.959	115.525	0.47138	0.35	179.817	160.348
11	0.33175	0.37	346.591	172.066	0.4776	0.56	231.89	212	0.36765	0.37	267.499	155.525	0.292	0.35	303.017	124.973
11.1	0.33351	0.37	250.181	125.191	0.52059	0.56	224.58	243.875	0.35067	0.37	267.609	144.525	0.42909	0.35	202.867	152.473
11.2	0.27957	0.37	340.001	131.941	0.64686	0.56	141.53	259.25	0.36337	0.37	300.299	171.4	0.42074	0.35	195.977	142.348
11.3	0.20219	0.37	453.031	114.816	0.6222	0.56	142.77	235.125	0.4217	0.37	216.539	157.9	0.27953	0.35	292.147	113.348
11.4	0.33153	0.37	322.741	160.066	0.59746	0.56	164.65	244.375	0.41398	0.37	251.299	177.525	0.29676	0.35	272.157	114.848
11.5	0.39489	0.37	323.231	210.941	0.51179	0.56	190.07	199.25	0.41336	0.37	186.839	131.65	0.39621	0.35	202.067	132.598
11.6	0.34238	0.37	319.681	166.441	0.55674	0.56	211.38	265.5	0.34447	0.37	273.609	143.775	0.35746	0.35	269.807	150.098
11.7	0.30881	0.37	348.751	155.816	0.40271	0.56	284.03	191.5	0.36752	0.37	260.549	151.4	0.34089	0.35	216.257	111.848
11.8	0.28937	0.37	324.021	131.941	0.62722	0.56	178.08	299.625	0.42444	0.37	270.059	199.15	0.39007	0.35	237.827	152.098
11.9	0.34538	0.37	331.581	174.941	0.58386	0.56	190.39	267.125	0.40647	0.37	249.369	170.775	0.32584	0.35	233.227	112.723
12	0.34453	0.37	332.581	174.816	0.60494	0.56	163.59	250.5	0.33377	0.37	311.439	156.025	0.39818	0.35	238.767	157.973
12.1	0.3118	0.37	339.781	153.941	0.51038	0.56	209.85	218.75	0.31907	0.37	328.439	153.9	0.37503	0.35	243.877	146.348
12.2	0.39691	0.37	322.221	212.066	0.59032	0.56	199.18	287	0.37802	0.37	256.509	155.9	0.47885	0.35	184.717	169.723
12.3	0.27412	0.37	382.821	144.566	0.48743	0.56	195.2	185.625	0.34411	0.37	213.999	112.275	0.3999	0.35	262.567	174.973
12.4	0.28941	0.37	372.761	151.816	0.55276	0.56	169	208.875	0.42902	0.37	268.039	201.4	0.29246	0.35	322.907	133.473
12.5	0.27015	0.37	404.741	149.816	0.44055	0.56	261.91	206.25	0.2709	0.37	281.989	104.775	0.37511	0.35	194.237	116.598
12.6	0.23113	0.37	456.801	137.316	0.62599	0.56	167.29	280	0.43796	0.37	233.279	181.775	0.45281	0.35	207.667	171.848
12.7	0.20752	0.37	425.101	111.316	0.56746	0.56	164.93	216.375	0.36097	0.37	253.639	143.275	0.2661	0.35	229.527	83.2228
12.8	0.30617	0.37	378.601	167.066	0.54338	0.56	217.44	258.75	0.38003	0.37	306.129	187.65	0.30754	0.35	212.437	94.3478
12.9	no FRET value	no idealized FRET value	0	0	0.68807	0.56	131.24	289.5	0.37735	0.37	269.419	163.275	0.37566	0.35	266.707	160.473
13	no FRET value	no idealized FRET value	0	0	0.54615	0.56	211.49	254.5	0.40956	0.37	250.339	173.65	0.2635	0.35	250.437	89.5978
13.1	no FRET value	no idealized FRET value	0	0	0.57058	0.56	160.96	213.875	0.39664	0.37	205.779	135.275	0.21083	0.35	359.237	95.9728
13.2	no FRET value	no idealized FRET value	0	0	0.44983	0.56	244	199.5	0.40126	0.37	246.429	165.15	0.35547	0.35	262.867	144.973
13.3	no FRET value	no idealized FRET value	0	0	0.51345	0.56	205.87	217.25	0.38384	0.37	236.619	147.4	0.39913	0.35	227.847	151.348
13.4	no FRET value	no idealized FRET value	0	0	0.54689	0.56	159.18	192.125	0.34581	0.37	264.659	139.9	0.28665	0.35	311.007	124.973
13.5	no FRET value	no idealized FRET value	0	0	0.54254	0.56	203.63	241.5	0.36426	0.37	276.459	158.4	0.33538	0.35	272.927	137.723
13.6	no FRET value	no idealized FRET value	0	0	0.63574	0.56	147.54	257.5	0.34497	0.37	254.729	134.15	0.29169	0.35	294.067	121.098
13.7	no FRET value	no idealized FRET value	0	0	0.50227	0.56	193.11	194.875	0.29299	0.37	307.729	127.525	0.39379	0.35	256.657	166.723
13.8	no FRET value	no idealized FRET value	0	0	0.43346	0.56	255.03	195.125	0.28112	0.37	248.109	97.0247	0.38791	0.35	204.097	129.348
13.9	no FRET value	no idealized FRET value	0	0	0.48425	0.56	274.38	257.625	0.37317	0.37	273.419	162.775	0.41587	0.35	279.307	198.848
14	no FRET value	no idealized FRET value	0	0	0.47263	0.56	243.81	218.5	0.32515	0.37	296.589	142.9	0.34817	0.35	244.037	130.348
14.1	no FRET value	no idealized FRET value	0	0	0.56338	0.56	193.56	249.75	0.2919	0.37	269.939	111.275	0.30792	0.35	254.197	113.098
14.2	no FRET value	no idealized FRET value	0	0	0.54724	0.56	155.23	187.625	0.29181	0.37	342.549	141.15	0.24514	0.35	284.367	92.3478
14.3	no FRET value	no idealized FRET value	0	0	0.51485	0.56	176.21	187	0.26643	0.37	292.959	106.4	0.39618	0.35	193.137	126.723
14.4	no FRET value	no idealized FRET value	0	0	0.59517	0.56	154.83	227.625	0.48003	0.37	174.559	161.15	0.33453	0.35	229.207	115.223
14.5	no FRET value	no idealized FRET value	0	0	0.5992	0.56	151.84	227	0.38886	0.37	253.459	161.275	0.38266	0.35	197.177	122.223
14.6	no FRET value	no idealized FRET value	0	0	0.55637	0.56	190.67	239.125	0.34414	0.37	230.889	121.15	0.33005	0.35	249.107	122.723
14.7	no FRET value	no idealized FRET value	0	0	0.49826	0.56	203.03	201.625	0.34673	0.37	257.699	136.775	0.38208	0.35	215.047	132.973
14.8	no FRET value	no idealized FRET value	0	0	0.47686	0.56	218.04	198.75	0.33578	0.37	296.519	149.9	0.45122	0.35	189.847	156.098
14.9	no FRET value	no idealized FRET value	0	0	0.59704	0.56	163.67	242.5	0.32109	0.37	334.389	158.15	0.42519	0.35	172.157	127.348
15	no FRET value	no idealized FRET value	0	0	0.56834	0.56	174.78	230.125	0.42062	0.37	276.039	200.4	0.34776	0.35	197.347	105.223
15.1	no FRET value	no idealized FRET value	0	0	0.60889	0.56	143.88	224	0.27863	0.37	375.469	145.025	0.35974	0.35	239.997	134.848
15.2	no FRET value	no idealized FRET value	0	0	0.64764	0.56	153.29	281.75	0.35834	0.37	326.159	182.15	0.37613	0.35	231.957	139.848
15.3	no FRET value	no idealized FRET value	0	0	0.64344	0.56	124.89	225.375	0.40166	0.37	276.189	185.4	0.40028	0.35	175.257	116.973
15.4	no FRET value	no idealized FRET value	0	0	0.5882	0.56	166.71	238.125	0.44065	0.37	254.069	200.15	0.42489	0.35	212.807	157.223
15.5	no FRET value	no idealized FRET value	0	0	0.51226	0.56	199.95	210	0.31877	0.37	286.689	134.15	0.37226	0.35	237.937	141.098
15.6	no FRET value	no idealized FRET value	0	0	0.5956	0.56	162.7	239.625	0.3952	0.37	250.439	163.65	0.38426	0.35	254.737	158.973
15.7	no FRET value	no idealized FRET value	0	0	0.4552	0.56	250.89	209.625	0.34573	0.37	261.679	138.275	0.40032	0.35	207.997	138.848
15.8	no FRET value	no idealized FRET value	0	0	0.39842	0.56	241.4	159.875	0.2959	0.37	370.369	155.65	0.32699	0.35	209.367	101.723
15.9	no FRET value	no idealized FRET value	0	0	0.60425	0.56	145.89	222.75	0.34416	0.37	247.779	130.025	0.38151	0.35	228.947	141.223
16	no FRET value	no idealized FRET value	0	0	0.58827	0.56	164.74	235.375	0.25796	0.37	325.849	113.275	0.31933	0.35	269.047	126.223
16.1	no FRET value	no idealized FRET value	0	0	0.52652	0.56	207.73	231	0.26056	0.37	266.119	93.7747	0.32018	0.35	253.137	119.223
16.2	no FRET value	no idealized FRET value	0	0	0.56493	0.56	199.46	259	0.24728	0.37	280.119	92.0247	0.48404	0.58	174.787	163.973
16.3	no FRET value	no idealized FRET value	0	0	0.59502	0.56	163.69	240.5	0.32103	0.37	245.919	116.275	0.42842	0.58	214.767	160.973
16.4	no FRET value	no idealized FRET value	0	0	0.43826	0.56	262.92	205.125	0.22376	0.37	317.079	91.3997	0.45281	0.58	207.667	171.848
16.5	no FRET value	no idealized FRET value	0	0	0.53558	0.56	228.38	263.375	0.36843	0.37	262.529	153.15	0.5363	0.58	145.777	168.598
16.6	no FRET value	no idealized FRET value	0	0	0.62371	0.56	144.72	239.875	0.37371	0.37	246.609	147.15	0.47132	0.58	184.767	164.723
16.7	no FRET value	no idealized FRET value	0	0	0.53487	0.56	227.4	261.5	0.42986	0.37	242.259	182.65	0.55783	0.58	188.037	237.223
16.8	no FRET value	no idealized FRET value	0	0	0.62753	0.56	148.61	250.375	0.40817	0.37	271.179	187.025	0.62763	0.58	126.357	212.973
16.9	no FRET value	no idealized FRET value	0	0	0.54231	0.56	164.15	194.5	0.39781	0.37	208.749	137.9	0.52029	0.58	152.797	165.723
17	no FRET value	no idealized FRET value	0	0	0.56075	0.56	192.6	245.875	0.31498	0.37	302.619	139.15	0.57687	0.58	183.907	250.723
17.1	no FRET value	no idealized FRET value	0	0	0.39051	0.56	257.33	164.875	0.34962	0.37	224.899	120.9	0.53764	0.58	171.437	199.348
17.2	no FRET value	no idealized FRET value	0	0	0.55626	0.56	182.78	229.125	0.38326	0.37	223.719	139.025	0.52186	0.58	142.907	155.973
17.3	no FRET value	no idealized FRET value	0	0	0.58727	0.56	144.07	205	0.37461	0.37	273.409	163.775	0.4639	0.58	195.707	169.348
17.4	no FRET value	no idealized FRET value	0	0	0.57854	0.56	138.23	189.75	0.37373	0.37	285.329	170.275	0.41163	0.58	227.767	159.348
17.5	no FRET value	no idealized FRET value	0	0	0.48623	0.56	193.23	182.875	0.4885	0.37	223.969	213.9	0.50428	0.58	184.537	187.723
17.6	no FRET value	no idealized FRET value	0	0	0.55518	0.56	196.6	245.375	0.47415	0.37	158.759	143.15	0.5801	0.58	134.617	185.973
17.7	no FRET value	no idealized FRET value	0	0	0.66117	0.56	152.14	296.875	0.32224	0.37	264.799	125.9	0.57375	0.58	171.127	230.348
17.8	no FRET value	no idealized FRET value	0	0	0.59841	0.56	159.72	238	0.31906	0.37	284.699	133.4	0.54582	0.58	153.607	184.598
17.9	no FRET value	no idealized FRET value	0	0	0.5169	0.56	216.71	231.875	0.45973	0.37	281.639	239.65	0.62457	0.58	123.437	205.348
18	no FRET value	no idealized FRET value	0	0	0.5667	0.56	168.88	220.875	0.43914	0.37	262.009	205.15	0.58465	0.58	137.537	193.598
18.1	no FRET value	no idealized FRET value	0	0	0.4946	0.56	202.07	197.75	0.4305	0.37	206.569	156.15	0.46629	0.58	257.077	224.598
18.2	no FRET value	no idealized FRET value	0	0	0.63638	0.56	126.92	222.125	0.39419	0.37	247.469	161.025	0.58203	0.58	123.767	172.348
18.3	no FRET value	no idealized FRET value	0	0	0.56421	0.56	166.93	216.125	0.41795	0.37	232.429	166.9	0.61246	0.58	132.387	209.223
18.4	no FRET value	no idealized FRET value	0	0	0.39675	0.56	290.03	190.75	0.35808	0.37	235.779	131.525	0.44556	0.58	208.707	167.723
18.5	no FRET value	no idealized FRET value	0	0	0.40052	0.56	290	193.75	0.35734	0.37	212.939	118.4	0.50042	0.58	174.677	174.973
18.6	no FRET value	no idealized FRET value	0	0	0.60257	0.56	141.97	215.25	0.30014	0.37	222.159	95.2747	0.54893	0.58	149.637	182.098
18.7	no FRET value	no idealized FRET value	0	0	0.61662	0.56	144.79	232.875	0.38049	0.37	281.309	172.775	0.48148	0.58	189.647	176.098
18.8	no FRET value	no idealized FRET value	0	0	0.48919	0.56	177.38	169.875	0.38528	0.37	200.879	125.9	0.54729	0.58	137.807	166.598
18.9	no FRET value	no idealized FRET value	0	0	0.43686	0.56	270.86	210.125	0.43618	0.37	221.399	171.275	0.44462	0.58	188.897	151.223
19	no FRET value	no idealized FRET value	0	0	0.57416	0.56	173.74	234.25	0.36259	0.37	253.629	144.275	0.43864	0.58	202.807	158.473
19.1	no FRET value	no idealized FRET value	0	0	0.63934	0.56	132.78	235.375	0.37984	0.37	268.409	164.4	0.6171	0.58	146.107	235.473
19.2	no FRET value	no idealized FRET value	0	0	0.45334	0.56	222.18	184.25	0.48635	0.37	221.019	209.275	0.51891	0.58	162.687	175.473
19.3	no FRET value	no idealized FRET value	0	0	0.65214	0.56	140.49	263.375	0.33129	0.37	249.839	123.775	0.66024	0.58	93.7067	182.098
19.4	no FRET value	no idealized FRET value	0	0	0.68058	0.56	115.69	246.5	0.31297	0.37	280.759	127.9	0.47698	0.58	158.007	144.098
19.5	no FRET value	no idealized FRET value	0	0	0.58832	0.56	148	211.5	0.29741	0.37	313.669	132.775	0.56767	0.58	139.637	183.348
19.6	no FRET value	no idealized FRET value	0	0	0.35344	0.56	314.19	171.75	0.32188	0.37	261.819	124.275	0.59406	0.58	136.477	199.723
19.7	no FRET value	no idealized FRET value	0	0	0.47529	0.56	228.94	207.375	0.41158	0.37	269.169	188.275	0.56467	0.58	137.687	178.598
19.8	no FRET value	no idealized FRET value	0	0	0.59794	0.56	137.09	203.875	0.32172	0.37	236.969	112.4	0.49482	0.58	183.617	179.848
19.9	no FRET value	no idealized FRET value	0	0	0.54995	0.56	170.01	207.75	0.40762	0.37	274.159	188.65	0.54451	0.58	166.447	198.973
20	no FRET value	no idealized FRET value	0	0	0.62755	0.56	139.77	235.5	0.37352	0.37	235.689	140.525	0.50944	0.58	165.717	172.098
20.1	no FRET value	no idealized FRET value	0	0	0.54655	0.56	163.13	196.625	0.3522	0.37	246.739	134.15	0.69192	0.58	75.8467	170.348
20.2	no FRET value	no idealized FRET value	0	0	0.54293	0.56	195.73	232.5	0.32367	0.37	236.959	113.4	0.52408	0.58	159.687	175.848
20.3	no FRET value	no idealized FRET value	0	0	0.71238	0.56	113.35	280.75	0.32826	0.37	220.039	107.525	0.51884	0.58	199.247	214.848
20.4	no FRET value	no idealized FRET value	0	0	0.5292	0.56	188.94	212.375	0.38626	0.37	254.469	160.15	0.59325	0.58	114.827	167.473
20.5	no FRET value	no idealized FRET value	0	0	0.59285	0.56	165.68	241.25	0.33089	0.37	311.459	154.025	0.54285	0.58	130.927	155.473
20.6	no FRET value	no idealized FRET value	0	0	0.48072	0.56	192.28	178	0.34437	0.37	270.629	142.15	0.5266	0.58	169.547	188.598
20.7	no FRET value	no idealized FRET value	0	0	0.57584	0.56	189.49	257.25	0.3565	0.37	223.869	124.025	0.51929	0.58	145.887	157.598
20.8	no FRET value	no idealized FRET value	0	0	0.47289	0.56	302.21	271.125	0.35372	0.37	303.349	166.025	0.54624	0.58	152.617	183.723
20.9	no FRET value	no idealized FRET value	0	0	0.48632	0.56	192.24	182	0.44477	0.37	246.109	197.15	0.52918	0.58	165.577	186.098
21	no FRET value	no idealized FRET value	0	0	0.61148	0.56	187.12	294.5	0.40252	0.37	255.349	172.025	0.60978	0.58	137.327	214.598
21.1	no FRET value	no idealized FRET value	0	0	0.47641	0.56	231.9	211	0.44596	0.37	270.869	218.025	0.4781	0.58	200.557	183.723
21.2	no FRET value	no idealized FRET value	0	0	0.46028	0.56	260.75	222.375	0.35571	0.37	286.449	158.15	0.51773	0.58	161.707	173.598
21.3	no FRET value	no idealized FRET value	0	0	0.65648	0.56	145.34	277.75	0.34895	0.37	258.679	138.65	0.61899	0.58	106.777	173.473
21.4	no FRET value	no idealized FRET value	0	0	0.54478	0.56	209.53	250.75	0.41757	0.37	267.139	191.525	0.48228	0.58	177.767	165.598
21.5	no FRET value	no idealized FRET value	0	0	0.47924	0.56	248.7	228.875	0.32595	0.37	310.499	150.15	0.53436	0.58	150.727	172.973
21.6	no FRET value	no idealized FRET value	0	0	0.60542	0.56	138.01	211.75	0.37364	0.37	260.509	155.4	0.59199	0.58	130.587	189.473
21.7	no FRET value	no idealized FRET value	0	0	0.50477	0.56	201	204.875	0.35277	0.37	250.709	136.65	0.57088	0.58	145.527	193.598
21.8	no FRET value	no idealized FRET value	0	0	0.48959	0.56	240.69	230.875	0.34635	0.37	242.799	128.65	0.67135	0.58	108.297	221.223
21.9	no FRET value	no idealized FRET value	0	0	0.50015	0.56	215.87	216	0.29287	0.37	309.719	128.275	0.40816	0.58	190.097	131.098
22	no FRET value	no idealized FRET value	0	0	0.60368	0.56	134.09	204.25	0.33918	0.37	305.439	156.775	0.63561	0.58	134.137	233.973
22.1	no FRET value	no idealized FRET value	0	0	0.56468	0.56	165.94	215.25	0.40998	0.37	257.279	178.775	0.60312	0.58	148.207	225.223
22.2	no FRET value	no idealized FRET value	0	0	0.41408	0.56	239.31	169.125	0.33295	0.37	262.749	131.15	0.49237	0.58	168.797	163.723
22.3	no FRET value	no idealized FRET value	0	0	0.58968	0.56	131.25	188.625	0.35466	0.37	299.369	164.525	0.50276	0.58	185.537	187.598
22.4	no FRET value	no idealized FRET value	0	0	0.44091	0.56	201.46	158.875	0.29489	0.37	364.409	152.4	0.57849	0.58	147.437	202.348
22.5	no FRET value	no idealized FRET value	0	0	0.49669	0.56	254.47	251.125	0.33767	0.37	237.879	121.275	0.69193	0.58	121.757	273.473
22.6	no FRET value	no idealized FRET value	0	0	0.57262	0.56	174.74	234.125	0.30064	0.37	331.549	142.525	0.64436	0.58	133.067	241.098
22.7	no FRET value	no idealized FRET value	0	0	0.64619	0.56	132.71	242.375	0.28191	0.37	287.899	113.025	0.54011	0.58	150.687	176.973
22.8	no FRET value	no idealized FRET value	0	0	0.54874	0.56	170.02	206.75	0.37073	0.37	281.379	165.775	0.54487	0.58	152.627	182.723
22.9	no FRET value	no idealized FRET value	0	0	0.53362	0.56	185.94	212.75	0.44047	0.37	262.989	207.025	0.63988	0.58	121.337	215.598
23	no FRET value	no idealized FRET value	0	0	0.55506	0.56	216.33	269.875	0.34588	0.37	287.509	152.025	0.5444	0.58	163.487	195.348
23.1	no FRET value	no idealized FRET value	0	0	0.55076	0.56	168.03	206	0.32778	0.37	326.389	159.15	0.43807	0.58	257.317	200.598
23.2	no FRET value	no idealized FRET value	0	0	0.56467	0.56	217.21	281.75	0.48144	0.37	199.289	185.025	0.46559	0.58	207.577	180.848
23.3	no FRET value	no idealized FRET value	0	0	0.48411	0.56	258.55	242.625	0.38098	0.37	271.379	167.025	0.57375	0.58	171.127	230.348
23.4	no FRET value	no idealized FRET value	0	0	0.56734	0.56	181.69	238.25	0.40755	0.37	227.539	156.525	0.43362	0.58	167.157	127.973
23.5	no FRET value	no idealized FRET value	0	0	0.48477	0.56	194.23	182.75	0.27565	0.37	274.999	104.65	0.46534	0.58	193.717	168.598
23.6	no FRET value	no idealized FRET value	0	0	0.47542	0.56	314.06	284.625	0.41325	0.37	214.609	151.15	0.47999	0.58	190.647	175.973
23.7	no FRET value	no idealized FRET value	0	0	0.60688	0.56	136.03	210	0.41754	0.37	212.599	152.4	0.50491	0.58	188.487	192.223
23.8	no FRET value	no idealized FRET value	0	0	0.61697	0.56	176.24	283.875	0.38136	0.37	234.649	144.65	0.5634	0.58	172.207	222.223
23.9	no FRET value	no idealized FRET value	0	0	0.55333	0.56	159.13	197.125	0.35136	0.37	295.419	160.025	0.45761	0.58	190.797	160.973
24	no FRET value	no idealized FRET value	0	0	0.46492	0.56	203.28	176.625	0.36463	0.37	267.519	153.525	0.4993	0.58	172.707	172.223
24.1	no FRET value	no idealized FRET value	0	0	0.52241	0.56	196.9	215.375	0.40416	0.37	241.449	163.775	0.502	0.58	165.767	167.098
24.2	no FRET value	no idealized FRET value	0	0	0.56842	0.56	188.58	248.375	0.40199	0.37	258.329	173.65	0.59511	0.58	124.657	183.223
24.3	no FRET value	no idealized FRET value	0	0	0.42099	0.56	199.6	145.125	0.34016	0.37	362.069	186.65	0.52049	0.58	202.197	219.473
24.4	no FRET value	no idealized FRET value	0	0	0.41209	0.56	198.66	139.25	0.40829	0.37	240.429	165.9	0.36231	0.58	203.237	115.473
24.5	no FRET value	no idealized FRET value	0	0	0.60755	0.56	148.81	230.375	0.33934	0.37	234.889	120.65	0.49159	0.58	211.337	204.348
24.6	no FRET value	no idealized FRET value	0	0	0.54881	0.56	136.47	166	0.50472	0.57	214.929	219.025	0.52725	0.58	158.677	176.973
24.7	no FRET value	no idealized FRET value	0	0	0.59343	0.56	180.44	263.375	0.65473	0.57	155.249	294.4	0.55171	0.58	143.697	176.848
24.8	no FRET value	no idealized FRET value	0	0	0.54209	0.56	168.1	199	0.60327	0.57	167.629	254.9	0.50348	0.58	173.667	176.098
24.9	no FRET value	no idealized FRET value	0	0	0.44982	0.56	167.72	137.125	0.55237	0.57	218.419	269.525	0.49714	0.58	196.457	194.223
25	no FRET value	no idealized FRET value	0	0	0.55077	0.56	162.11	198.75	0.63711	0.57	152.519	267.775	0.68156	0.58	111.127	237.848
25.1	no FRET value	no idealized FRET value	0	0	0.59098	0.56	131.24	189.625	0.53453	0.57	189.969	218.15	0.4781	0.58	200.557	183.723
25.2	no FRET value	no idealized FRET value	0	0	0.62341	0.56	179.11	296.5	0.61476	0.57	152.759	243.775	0.44973	0.58	236.417	193.223
25.3	no FRET value	no idealized FRET value	0	0	0.6396	0.56	120.02	213	0.64974	0.57	132.759	246.275	0.58712	0.58	139.487	198.348
25.4	no FRET value	no idealized FRET value	0	0	0.55928	0.56	157.11	199.375	0.53938	0.57	213.619	250.15	0.5418	0.58	187.197	221.348
25.5	no FRET value	no idealized FRET value	0	0	0.53476	0.56	189.88	218.25	0.55087	0.57	187.849	230.4	0.44955	0.58	249.297	203.598
25.6	no FRET value	no idealized FRET value	0	0	0.42124	0.56	213.48	155.375	0.55298	0.57	219.399	271.4	0.6081	0.58	127.507	197.848
25.7	no FRET value	no idealized FRET value	0	0	0.66372	0.56	129.58	255.75	0.65518	0.57	121.919	231.65	0.55237	0.58	165.397	204.098
25.8	no FRET value	no idealized FRET value	0	0	0.73759	0.56	91.61	257.5	0.57319	0.57	179.749	241.4	0.51281	0.58	145.927	153.598
25.9	no FRET value	no idealized FRET value	0	0	0.36837	0.56	285.28	166.375	0.56136	0.57	208.459	266.775	0.56601	0.58	159.367	207.848
26	no FRET value	no idealized FRET value	0	0	0.57117	0.56	137.3	182.875	0.58438	0.57	161.909	227.65	0.60444	0.58	154.097	235.473
26.1	no FRET value	no idealized FRET value	0	0	0.60257	0.56	141.97	215.25	0.48505	0.57	239.829	225.9	0.52652	0.58	213.997	237.973
26.2	no FRET value	no idealized FRET value	0	0	0.63514	0.56	120.06	209	0.58087	0.57	190.509	264.025	0.6455	0.58	90.8767	165.473
26.3	no FRET value	no idealized FRET value	0	0	0.57277	0.56	158.97	213.125	0.51402	0.57	155.549	164.525	0.55211	0.58	192.037	236.723
26.4	no FRET value	no idealized FRET value	0	0	0.45381	0.56	247.93	206	0.47374	0.57	234.979	211.525	0.45801	0.58	223.477	188.848
26.5	no FRET value	no idealized FRET value	0	0	0.56353	0.56	170.88	220.625	0.64765	0.57	129.839	238.65	0.47796	0.58	171.857	157.348
26.6	no FRET value	no idealized FRET value	0	0	0.60893	0.56	146.83	228.625	0.47111	0.57	263.709	234.9	0.43511	0.58	156.247	120.348
26.7	no FRET value	no idealized FRET value	0	0	0.52008	0.56	156.41	169.5	0.51834	0.57	193.069	207.775	0.61697	0.58	125.467	202.098
26.8	no FRET value	no idealized FRET value	0	0	0.50016	0.56	181.26	181.375	0.55673	0.57	162.149	203.65	0.43135	0.58	189.967	144.098
26.9	no FRET value	no idealized FRET value	0	0	0.57053	0.56	145.19	192.875	0.46568	0.57	261.779	228.15	0.53408	0.58	178.377	204.473
27	no FRET value	no idealized FRET value	0	0	0.53835	0.56	175.04	204.125	0.53095	0.57	214.689	243.025	0.66782	0.58	133.787	268.973
27.1	no FRET value	no idealized FRET value	0	0	0.56256	0.56	163	209.625	0.57972	0.57	146.189	201.65	0.5674	0.58	161.327	211.598
27.2	no FRET value	no idealized FRET value	0	0	0.54223	0.56	187.84	222.5	0.53968	0.57	174.129	204.15	0.52555	0.58	168.567	186.723
27.3	no FRET value	no idealized FRET value	0	0	0.62011	0.56	117.24	191.375	0.6305	0.57	145.719	248.65	0.53869	0.58	132.927	155.223
27.4	no FRET value	no idealized FRET value	0	0	0.51499	0.56	141.62	150.375	0.58541	0.57	196.369	277.275	0.51171	0.58	174.597	182.973
27.5	no FRET value	no idealized FRET value	0	0	0.57253	0.56	137.29	183.875	0.45686	0.57	217.289	182.775	0.54072	0.58	152.657	179.723
27.6	no FRET value	no idealized FRET value	0	0	0.57587	0.56	163.87	222.5	0.57124	0.57	213.279	284.15	0.37367	0.58	240.907	143.723
27.7	no FRET value	no idealized FRET value	0	0	0.62984	0.56	112.25	191	0.52033	0.57	204.909	222.275	0.50259	0.58	186.527	188.473
27.8	no FRET value	no idealized FRET value	0	0	0.57424	0.56	143.19	193.125	0.52618	0.57	194.979	216.525	0.64252	0.58	116.407	209.223
27.9	no FRET value	no idealized FRET value	0	0	0.54923	0.56	126.6	154.25	0.51691	0.57	183.199	196.025	0.49944	0.58	198.417	197.973
28	no FRET value	no idealized FRET value	0	0	0.59532	0.56	152.86	224.875	0.58326	0.57	171.769	240.4	0.58745	0.58	129.637	184.598
28.1	no FRET value	no idealized FRET value	0	0	0.60931	0.56	150.76	235.125	0.59325	0.57	196.279	286.275	0.63028	0.58	123.387	210.348
28.2	no FRET value	no idealized FRET value	0	0	0.62583	0.56	136.84	228.875	0.47287	0.57	214.199	192.15	0.54904	0.58	161.477	196.598
28.3	no FRET value	no idealized FRET value	0	0	0.55249	0.56	158.15	195.25	0.53369	0.57	185.039	211.775	0.62991	0.58	141.067	240.098
28.4	no FRET value	no idealized FRET value	0	0	0.6338	0.56	135.78	235	0.53555	0.57	197.859	228.15	0.53062	0.58	173.467	196.098
28.5	no FRET value	no idealized FRET value	0	0	0.54576	0.56	165.11	198.375	0.48615	0.57	191.339	181.025	0.68618	0.58	88.5967	193.723
28.6	no FRET value	no idealized FRET value	0	0	0.41343	0.56	191.71	135.125	0.52062	0.57	233.559	253.65	0.52306	0.58	196.247	215.223
28.7	no FRET value	no idealized FRET value	0	0	0.57489	0.56	155.01	209.625	0.58971	0.57	211.089	303.4	0.46981	0.58	179.827	159.348
28.8	no FRET value	no idealized FRET value	0	0	0.59063	0.56	147.98	213.5	0.48036	0.57	219.089	202.525	0.60916	0.58	150.117	233.973
28.9	no FRET value	no idealized FRET value	0	0	0.69846	0.56	72.53	168	0.55626	0.57	198.649	249.025	0.54747	0.58	168.397	203.723
29	no FRET value	no idealized FRET value	0	0	0.57814	0.56	165.82	227.25	0.55866	0.57	213.419	270.15	0.64923	0.58	118.307	218.973
29.1	no FRET value	no idealized FRET value	0	0	0.70298	0.56	95.91	227	0.52642	0.57	220.659	245.275	0.54549	0.58	157.557	189.098
29.2	no FRET value	no idealized FRET value	0	0	0.54393	0.56	182.89	218.125	0.53776	0.57	186.979	217.525	0.59387	0.58	154.197	225.473
29.3	no FRET value	no idealized FRET value	0	0	0.49584	0.56	192.17	189	0.52347	0.57	187.099	205.525	0.474	0.58	198.607	178.973
29.4	no FRET value	no idealized FRET value	0	0	0.45343	0.56	167.7	139.125	0.59208	0.57	175.619	254.9	0.46009	0.58	146.217	124.598
29.5	no FRET value	no idealized FRET value	0	0	0.56959	0.56	156.04	206.5	0.55422	0.57	218.399	271.525	0.47648	0.58	168.897	153.723
29.6	no FRET value	no idealized FRET value	0	0	0.5704	0.56	136.32	181	0.53557	0.57	160.339	184.9	0.45324	0.58	194.787	161.473
29.7	no FRET value	no idealized FRET value	0	0	0.59872	0.56	145.94	217.75	0.6095	0.57	163.629	255.4	0.60524	0.58	166.877	255.848
29.8	no FRET value	no idealized FRET value	0	0	0.55828	0.56	143.31	181.125	0.60429	0.57	136.139	207.9	0.54591	0.58	156.567	188.223
29.9	no FRET value	no idealized FRET value	0	0	0.54159	0.56	135.53	160.125	0.57138	0.57	143.299	191.025	0.64604	0.58	130.107	237.473
30	no FRET value	no idealized FRET value	0	0	0.63715	0.56	112.19	197	0.58602	0.57	160.909	227.775	0.68979	0.58	94.4267	209.973
30.1	no FRET value	no idealized FRET value	0	0	0.62561	0.56	89.69	149.875	0.60569	0.57	185.309	284.65	0.63293	0.58	114.527	197.473
30.2	no FRET value	no idealized FRET value	0	0	0.55828	0.56	143.31	181.125	0.62838	0.57	144.759	244.775	0.73302	0.58	89.0867	244.598
30.3	no FRET value	no idealized FRET value	0	0	0.58682	0.56	139.15	197.625	0.55345	0.57	161.189	199.775	0.39626	0.58	219.927	144.348
30.4	no FRET value	no idealized FRET value	0	0	0.41257	0.56	278	195.25	0.51959	0.57	197.999	214.15	0.62037	0.58	132.317	216.223
30.5	no FRET value	no idealized FRET value	0	0	0.61132	0.56	159.59	251	0.63064	0.57	181.069	309.15	0.60362	0.58	128.527	195.723
30.6	no FRET value	no idealized FRET value	0	0	0.66287	0.56	128.61	252.875	0.61852	0.57	155.669	252.4	0.60148	0.58	139.367	210.348
30.7	no FRET value	no idealized FRET value	0	0	0.60301	0.56	122.29	185.75	0.61446	0.57	151.779	241.9	0.62484	0.58	124.417	207.223
30.8	no FRET value	no idealized FRET value	0	0	0.69295	0.56	99.92	225.5	0.49496	0.57	197.209	193.275	0.50342	0.58	189.487	192.098
30.9	no FRET value	no idealized FRET value	0	0	0.58015	0.56	119.5	165.125	0.53218	0.57	178.139	202.65	0.52587	0.58	176.467	195.723
31	no FRET value	no idealized FRET value	0	0	0.59686	0.56	153.83	227.75	0.50906	0.57	203.029	210.525	0.48352	0.58	200.517	187.723
31.1	no FRET value	no idealized FRET value	0	0	0.50512	0.56	184.19	188	0.5495	0.57	203.649	248.4	0.47767	0.58	177.797	162.598
31.2	no FRET value	no idealized FRET value	0	0	0.60061	0.56	167.57	252	0.55733	0.57	236.119	297.275	0.57084	0.58	168.197	223.723
31.3	no FRET value	no idealized FRET value	0	0	0.51732	0.56	128.76	138	0.60518	0.57	197.119	302.15	0.54272	0.58	164.487	195.223
31.4	no FRET value	no idealized FRET value	0	0	0.54384	0.56	170.06	202.75	0.61606	0.57	143.899	230.9	0.72494	0.58	84.3167	222.223
31.5	no FRET value	no idealized FRET value	0	0	0.50432	0.56	158.49	161.25	0.52399	0.57	185.119	203.775	0.62037	0.58	132.317	216.223
31.6	no FRET value	no idealized FRET value	0	0	0.56266	0.56	145.25	186.875	0.58553	0.57	157.959	223.15	0.44962	0.58	189.857	155.098
31.7	no FRET value	no idealized FRET value	0	0	0.44152	0.56	238.12	188.25	0.65197	0.57	142.539	267.025	0.55568	0.58	163.397	204.348
31.8	no FRET value	no idealized FRET value	0	0	0.58948	0.56	135.19	194.125	0.67563	0.57	122.679	255.525	0.65219	0.58	113.377	212.598
31.9	no FRET value	no idealized FRET value	0	0	0.54527	0.56	163.14	195.625	0.73477	0.57	95.6187	264.9	0.59112	0.58	144.377	208.723
32	no FRET value	no idealized FRET value	0	0	0.64093	0.56	145.52	259.75	0.62273	0.57	149.729	247.15	0.50857	0.58	169.677	175.598
32.1	no FRET value	no idealized FRET value	0	0	0.45887	0.56	197.38	167.375	0.57495	0.57	208.309	281.775	0.59495	0.58	161.077	236.598
32.2	no FRET value	no idealized FRET value	0	0	0.70626	0.56	80.27	193	0.59385	0.57	154.929	226.525	0.49277	0.58	165.827	161.098
32.3	no FRET value	no idealized FRET value	0	0	0.654	0.56	102.24	193.25	0.53847	0.57	191.909	223.9	0.4942	0.58	145.047	141.723
32.4	no FRET value	no idealized FRET value	0	0	0.72065	0.56	82.08	211.75	0.57683	0.57	197.449	269.15	0.50239	0.58	171.697	173.348
32.5	no FRET value	no idealized FRET value	0	0	0.69273	0.56	115.55	260.5	0.63811	0.57	146.619	258.525	0.50366	0.58	172.677	175.223
32.6	no FRET value	no idealized FRET value	0	0	0.71206	0.56	97.76	241.75	0.59633	0.57	188.369	278.275	0.45797	0.58	196.737	166.223
32.7	no FRET value	no idealized FRET value	0	0	0.57165	0.56	167.85	224	0.62648	0.57	153.619	257.65	0.48417	0.58	191.607	179.848
32.8	no FRET value	no idealized FRET value	0	0	0.67602	0.56	115.74	241.5	0.51529	0.57	229.659	244.15	0.64717	0.58	132.057	242.223
32.9	no FRET value	no idealized FRET value	0	0	0.59119	0.56	138.13	199.75	0.54039	0.57	220.519	259.275	0.63776	0.58	135.097	237.848
33	no FRET value	no idealized FRET value	0	0	0.4777	0.56	196.26	179.5	0.45883	0.57	285.609	242.15	0.53118	0.58	163.587	185.348
33.1	no FRET value	no idealized FRET value	0	0	0.46915	0.56	276.51	244.375	0.55645	0.57	203.579	255.4	0.5612	0.58	146.587	187.473
33.2	no FRET value	no idealized FRET value	0	0	0.59006	0.56	136.17	196	0.56154	0.57	240.999	308.65	0.4795	0.58	172.837	159.223
33.3	no FRET value	no idealized FRET value	0	0	0.56784	0.56	119.58	157.125	0.51306	0.57	295.899	311.775	0.49472	0.58	173.727	170.098
33.4	no FRET value	no idealized FRET value	0	0	0.4931	0.56	181.31	176.375	0.48911	0.57	203.189	194.525	0.50574	0.58	198.367	202.973
33.5	no FRET value	no idealized FRET value	0	0	0.41394	0.56	227.41	160.625	0.51612	0.57	192.099	204.9	0.61331	0.58	128.447	203.723
33.6	no FRET value	no idealized FRET value	0	0	0.66701	0.56	132.48	265.375	0.51473	0.57	261.289	277.15	0.55919	0.58	150.547	190.973
33.7	no FRET value	no idealized FRET value	0	0	0.53832	0.56	157.27	183.375	0.53466	0.57	178.119	204.65	0.56578	0.58	179.087	233.348
33.8	no FRET value	no idealized FRET value	0	0	0.46914	0.56	170.58	150.75	0.463	0.57	288.539	248.775	0.53121	0.58	167.537	189.848
33.9	no FRET value	no idealized FRET value	0	0	0.62665	0.56	114.24	191.75	0.52422	0.57	244.389	269.275	0.57791	0.58	148.427	203.223
34	no FRET value	no idealized FRET value	0	0	0.44679	0.56	185.57	149.875	0.59981	0.57	158.809	238.025	0.55411	0.58	141.707	176.098
34.1	no FRET value	no idealized FRET value	0	0	0.44907	0.56	235.09	191.625	0.54754	0.57	184.919	223.775	0.66163	0.58	115.247	225.348
34.2	no FRET value	no idealized FRET value	0	0	0.45088	0.56	209.32	171.875	0.56076	0.57	181.839	232.15	0.57258	0.58	142.557	190.973
34.3	no FRET value	no idealized FRET value	0	0	0.55828	0.56	143.31	181.125	0.61575	0.57	142.919	229.025	0.61171	0.58	130.427	205.473
34.4	no FRET value	no idealized FRET value	0	0	0.49731	0.56	162.49	160.75	0.59706	0.57	166.709	247.025	0.56218	0.58	162.357	208.473
34.5	no FRET value	no idealized FRET value	0	0	0.63194	0.56	121.07	207.875	0.55815	0.57	201.589	254.65	0.68284	0.58	105.247	226.598
34.6	no FRET value	no idealized FRET value	0	0	0.42053	0.56	223.4	162.125	0.56092	0.57	204.519	261.275	0.73876	0.58	89.9867	254.473
34.7	no FRET value	no idealized FRET value	0	0	0.65105	0.56	114.03	212.75	0.60965	0.57	190.179	297.025	0.62738	0.58	125.377	211.098
34.8	no FRET value	no idealized FRET value	0	0	0.59787	0.56	148.9	221.375	0.55971	0.57	210.449	267.525	0.48181	0.58	206.467	191.973
34.9	no FRET value	no idealized FRET value	0	0	0.4705	0.56	210.17	186.75	0.5823	0.57	211.179	294.4	0.54361	0.58	175.337	208.848
35	no FRET value	no idealized FRET value	0	0	0.54347	0.56	131.57	156.625	0.75215	0.57	102.159	310.025	0.54981	0.58	141.737	173.098
35.1	no FRET value	no idealized FRET value	0	0	0.51507	0.56	197.95	210.25	0.60075	0.57	173.559	261.15	0.54072	0.58	152.657	179.723
35.2	no FRET value	no idealized FRET value	0	0	0.58072	0.56	154.96	214.625	0.52545	0.57	206.839	229.025	0.52411	0.58	173.517	191.098
35.3	no FRET value	no idealized FRET value	0	0	0.54182	0.56	178.96	211.625	0.6293	0.57	163.409	277.4	0.64997	0.58	94.7667	175.973
35.4	no FRET value	no idealized FRET value	0	0	0.46614	0.56	190.4	166.25	0.63905	0.57	139.739	247.4	0.63462	0.58	140.037	243.223
35.5	no FRET value	no idealized FRET value	0	0	0.54724	0.56	155.23	187.625	0.68262	0.57	151.929	326.775	0.67491	0.58	111.197	230.848
35.6	no FRET value	no idealized FRET value	0	0	0.61276	0.56	124.18	196.5	0.62485	0.57	175.249	291.9	0.55225	0.58	177.237	218.598
35.7	no FRET value	no idealized FRET value	0	0	0.60123	0.56	116.4	175.5	0.59022	0.57	208.129	299.775	0.51374	0.58	183.477	193.848
35.8	no FRET value	no idealized FRET value	0	0	0.44837	0.56	213.3	173.375	0.54253	0.57	269.849	320.025	0.50499	0.58	210.237	214.473
35.9	no FRET value	no idealized FRET value	0	0	0.5109	0.56	150.54	157.25	0.48955	0.57	238.799	229.025	0.53118	0.58	163.587	185.348
36	no FRET value	no idealized FRET value	0	0	0.6279	0.56	136.82	230.875	0.5381	0.57	254.109	296.025	0.52341	0.58	166.607	182.973
36.1	no FRET value	no idealized FRET value	0	0	0.6174	0.56	157.56	254.25	0.52408	0.57	240.439	264.775	0.63049	0.58	148.917	254.098
36.2	no FRET value	no idealized FRET value	0	0	0.37078	0.56	253.49	149.375	0.59691	0.57	180.489	267.275	0.60393	0.58	150.167	228.973
36.3	no FRET value	no idealized FRET value	0	0	0.54933	0.56	138.44	168.75	0.53221	0.57	193.939	220.65	0.46052	0.58	186.817	159.473
36.4	no FRET value	no idealized FRET value	0	0	0.57489	0.56	155.01	209.625	0.51772	0.57	185.169	198.775	0.45547	0.58	182.887	152.973
36.5	no FRET value	no idealized FRET value	0	0	0.62385	0.56	113.28	187.875	0.62882	0.57	114.309	193.65	0.66388	0.58	111.307	219.848
36.6	no FRET value	no idealized FRET value	0	0	0.54127	0.56	115.79	136.625	0.58684	0.57	191.429	271.9	0.56802	0.58	155.407	204.348
36.7	no FRET value	no idealized FRET value	0	0	0.44883	0.56	203.39	165.625	0.52023	0.57	235.539	255.4	0.59965	0.58	155.127	232.348
36.8	no FRET value	no idealized FRET value	0	0	0.73807	0.56	81.89	230.75	0.64322	0.57	162.259	292.525	0.57312	0.58	150.437	201.973
36.9	no FRET value	no idealized FRET value	0	0	0.68415	0.56	115.65	250.5	0.57737	0.57	200.399	273.775	0.5692	0.58	134.697	177.973
37	no FRET value	no idealized FRET value	0	0	0.6544	0.56	119.88	227	0.5315	0.57	168.269	190.9	0.59797	0.58	156.127	232.223
37.1	no FRET value	no idealized FRET value	0	0	0.66399	0.56	124.68	246.375	0.65006	0.57	157.269	292.15	0.50825	0.58	191.427	197.848
37.2	no FRET value	no idealized FRET value	0	0	0.59441	0.56	121.37	177.875	0.60759	0.57	180.369	279.275	0.4993	0.58	181.607	181.098
37.3	no FRET value	no idealized FRET value	0	0	0.58701	0.56	172.63	245.375	0.63079	0.57	182.049	311.025	0.59353	0.58	151.247	220.848
37.4	no FRET value	no idealized FRET value	0	0	0.45093	0.56	177.62	145.875	0.59627	0.57	139.159	205.525	0.55162	0.58	155.537	191.348
37.5	no FRET value	no idealized FRET value	0	0	0.50008	0.56	164.45	164.5	0.56496	0.57	191.659	248.9	0.55687	0.58	185.087	232.598
37.6	no FRET value	no idealized FRET value	0	0	0.53243	0.56	170.15	193.75	0.53971	0.57	226.449	265.525	0.58039	0.58	152.347	210.723
37.7	no FRET value	no idealized FRET value	0	0	0.47206	0.56	194.32	173.75	0.50537	0.57	232.719	237.775	0.4879	0.58	181.687	173.098
37.8	no FRET value	no idealized FRET value	0	0	0.63228	0.56	143.65	247	0.66573	0.57	135.519	269.9	0.59511	0.58	145.327	213.598
37.9	no FRET value	no idealized FRET value	0	0	0.50659	0.56	169.35	173.875	0.59304	0.57	175.609	255.9	0.53089	0.58	168.527	190.723
38	no FRET value	no idealized FRET value	0	0	0.56243	0.56	148.21	190.5	0.65547	0.57	150.339	286.025	0.61782	0.58	131.357	212.348
38.1	no FRET value	no idealized FRET value	0	0	0.7094	0.56	103.64	253	0.61752	0.57	135.039	218.025	0.59401	0.58	129.587	189.598
38.2	no FRET value	no idealized FRET value	0	0	0.65841	0.56	120.82	232.875	0.52889	0.57	185.079	207.775	0.63491	0.58	112.547	195.723
38.3	no FRET value	no idealized FRET value	0	0	0.46479	0.56	197.34	171.375	0.4846	0.57	211.139	198.525	0.65986	0.58	105.467	204.598
38.4	no FRET value	no idealized FRET value	0	0	0.56718	0.56	144.23	189	0.67455	0.57	130.519	270.525	0.46984	0.58	172.897	153.223
38.5	no FRET value	no idealized FRET value	0	0	0.47348	0.56	195.3	175.625	0.6498	0.57	151.389	280.9	0.87005	0.58	36.1767	242.223
38.6	no FRET value	no idealized FRET value	0	0	0.4952	0.56	217.89	213.75	0.58754	0.57	163.849	233.4	0.58892	0.58	140.457	201.223
38.7	no FRET value	no idealized FRET value	0	0	0.52385	0.56	177.13	194.875	0.5759	0.57	157.059	213.275	0.59798	0.58	139.397	207.348
38.8	no FRET value	no idealized FRET value	0	0	0.66357	0.56	132.52	261.375	0.60587	0.57	147.929	227.4	0.54053	0.58	135.877	159.848
38.9	no FRET value	no idealized FRET value	0	0	0.57188	0.56	162.92	217.625	0.46308	0.57	292.499	252.275	0.59335	0.58	121.717	177.598
39	no FRET value	no idealized FRET value	0	0	0.52754	0.56	160.31	179	0.58644	0.57	165.829	235.15	0.57197	0.58	177.057	236.598
39.1	no FRET value	no idealized FRET value	0	0	0.51994	0.56	177.16	191.875	0.51519	0.57	201.989	214.65	0.66518	0.58	79.9567	158.848
39.2	no FRET value	no idealized FRET value	0	0	0.59465	0.56	133.18	195.375	0.58518	0.57	179.629	253.4	0.46096	0.58	196.717	168.223
39.3	no FRET value	no idealized FRET value	0	0	0.55192	0.56	173.94	214.25	0.55263	0.57	191.779	236.9	0.62524	0.58	117.537	196.098
39.4	no FRET value	no idealized FRET value	0	0	0.55464	0.56	189.7	236.25	0.57316	0.57	160.039	214.9	0.56252	0.58	146.577	188.473
39.5	no FRET value	no idealized FRET value	0	0	0.50614	0.56	164.41	168.5	0.59638	0.57	181.479	268.15	0.60668	0.58	107.847	166.348
39.6	no FRET value	no idealized FRET value	0	0	0.47044	0.56	220.07	195.5	0.56712	0.57	158.119	207.15	0.59021	0.58	127.647	183.848
39.7	no FRET value	no idealized FRET value	0	0	0.43681	0.56	279.78	217	0.48346	0.57	209.169	195.775	0.56958	0.58	152.437	201.723
39.8	no FRET value	no idealized FRET value	0	0	0.62013	0.56	153.6	250.75	0.6461	0.57	134.759	246.025	0.63901	0.58	137.047	242.598
39.9	no FRET value	no idealized FRET value	0	0	0.56146	0.56	137.37	175.875	0.56964	0.57	180.769	239.275	0.51409	0.58	158.767	167.973
40	no FRET value	no idealized FRET value	0	0	0.57779	0.56	154	210.75	0.62224	0.57	147.769	243.4	0.59732	0.58	128.577	190.723
40.1	no FRET value	no idealized FRET value	0	0	0.63034	0.56	109.3	186.375	0.57404	0.57	186.639	251.525	0.51918	0.58	161.697	174.598
40.2	no FRET value	no idealized FRET value	0	0	0.64151	0.56	142.57	255.125	0.54371	0.57	173.109	206.275	0.57149	0.58	153.407	204.598
40.3	no FRET value	no idealized FRET value	0	0	0.6001	0.56	124.28	186.5	0.61232	0.57	163.599	258.4	0.59717	0.58	170.897	253.348
40.4	no FRET value	no idealized FRET value	0	0	0.571	0.56	135.33	180.125	0.50268	0.57	197.149	199.275	0.51612	0.58	156.777	167.223
40.5	no FRET value	no idealized FRET value	0	0	0.69935	0.56	93.02	216.375	0.57287	0.57	173.839	233.15	0.62713	0.58	124.397	209.223
40.6	no FRET value	no idealized FRET value	0	0	0.59115	0.56	118.44	171.25	0.53376	0.57	219.599	251.4	0.61849	0.58	126.437	204.973
40.7	no FRET value	no idealized FRET value	0	0	0.72732	0.56	82.01	218.75	0.68212	0.57	115.759	248.4	0.60723	0.58	125.547	194.098
40.8	no FRET value	no idealized FRET value	0	0	0.45253	0.56	246.95	204.125	0.64119	0.57	133.829	239.15	0.65449	0.58	120.217	227.723
40.9	no FRET value	no idealized FRET value	0	0	0.5453	0.56	137.48	164.875	0.44103	0.57	310.549	245.025	0.59401	0.58	152.227	222.723
41	no FRET value	no idealized FRET value	0	0	0.44322	0.56	195.5	155.625	0.68243	0.57	140.199	301.275	0.72101	0.58	89.2267	230.598
41.1	no FRET value	no idealized FRET value	0	0	0.59501	0.56	136.13	200	0.66979	0.57	118.829	241.025	0.61889	0.58	138.227	224.473
41.2	no FRET value	no idealized FRET value	0	0	0.6075	0.56	129.14	199.875	0.41488	0.57	249.309	176.775	0.60608	0.58	128.507	197.723
41.3	no FRET value	no idealized FRET value	0	0	0.58798	0.56	141.11	201.375	0.61502	0.57	166.519	266.025	0.63725	0.58	125.287	220.098
41.4	no FRET value	no idealized FRET value	0	0	0.57796	0.56	178.63	244.625	0.49117	0.57	183.389	177.025	0.78881	0.58	70.9067	264.848
41.5	no FRET value	no idealized FRET value	0	0	0.45538	0.56	233.06	194.875	0.50594	0.57	200.089	204.9	0.63609	0.58	137.077	239.598
41.6	no FRET value	no idealized FRET value	0	0	0.58399	0.56	172.66	242.375	0.60438	0.57	154.829	236.525	0.55158	0.58	161.457	198.598
41.7	no FRET value	no idealized FRET value	0	0	0.57688	0.56	176.67	240.875	0.57653	0.57	187.599	255.4	0.6518	0.58	129.067	241.598
41.8	no FRET value	no idealized FRET value	0	0	0.6528	0.56	102.25	192.25	0.46182	0.57	242.999	208.525	0.47732	0.58	185.717	169.598
41.9	no FRET value	no idealized FRET value	0	0	0.57716	0.56	136.27	186	0.5818	0.57	190.499	265.025	0.61054	0.58	154.037	241.473
42	no FRET value	no idealized FRET value	0	0	0.53523	0.56	135.57	156.125	0.43877	0.57	229.309	179.275	0.61015	0.58	135.357	211.848
42.1	no FRET value	no idealized FRET value	0	0	0.58072	0.56	154.96	214.625	0.51507	0.57	174.319	185.15	0.54804	0.58	179.247	217.348
42.2	no FRET value	no idealized FRET value	0	0	0.55285	0.56	191.69	237	0.59266	0.57	148.049	215.4	0.63276	0.58	145.947	251.473
42.3	no FRET value	no idealized FRET value	0	0	0.48722	0.56	182.34	173.25	0.61223	0.57	172.449	272.275	0.70403	0.58	126.477	300.848
42.4	no FRET value	no idealized FRET value	0	0	0.65864	0.56	106.12	204.75	0.60018	0.57	174.549	262.025	0.73905	0.58	85.1267	241.098
42.5	no FRET value	no idealized FRET value	0	0	0.62526	0.56	105.41	175.875	0.5466	0.57	193.809	233.65	0.63694	0.58	110.567	193.973
42.6	no FRET value	no idealized FRET value	0	0	0.43447	0.56	218.35	167.75	0.5231	0.57	221.679	243.15	0.63587	0.58	117.447	205.098
42.7	no FRET value	no idealized FRET value	0	0	0.46915	0.56	195.33	172.625	0.50751	0.57	205.019	211.275	0.60627	0.58	109.817	169.098
42.8	no FRET value	no idealized FRET value	0	0	0.45343	0.56	167.7	139.125	0.53369	0.57	185.039	211.775	0.60989	0.58	157.977	246.973
42.9	no FRET value	no idealized FRET value	0	0	0.53629	0.56	170.12	196.75	0.58897	0.57	126.419	181.15	0.65298	0.58	104.547	196.723
43	no FRET value	no idealized FRET value	0	0	0.6119	0.56	128.12	202	0.46409	0.57	237.039	205.275	0.59027	0.58	149.307	215.098
43.1	no FRET value	no idealized FRET value	0	0	0.47755	0.56	266.53	243.625	0.58067	0.57	170.809	236.525	0.61278	0.58	136.317	215.723
43.2	no FRET value	no idealized FRET value	0	0	0.61779	0.56	134.95	218.125	0.49369	0.57	218.979	213.525	0.57135	0.58	151.437	201.848
43.3	no FRET value	no idealized FRET value	0	0	0.60368	0.56	134.09	204.25	0.58319	0.57	191.469	267.9	0.54557	0.58	201.967	242.473
43.4	no FRET value	no idealized FRET value	0	0	0.55327	0.56	162.09	200.75	0.63492	0.57	173.159	301.15	0.64963	0.58	107.517	199.348
43.5	no FRET value	no idealized FRET value	0	0	0.60837	0.56	156.67	243.375	0.603	0.57	161.729	245.65	0.71698	0.58	109.727	277.973
43.6	no FRET value	no idealized FRET value	0	0	0.56473	0.56	156.08	202.5	0.64225	0.57	125.969	226.15	0.58212	0.58	145.437	202.598
43.7	no FRET value	no idealized FRET value	0	0	0.45399	0.56	173.64	144.375	0.53021	0.57	217.659	245.65	0.61375	0.58	126.477	200.973
43.8	no FRET value	no idealized FRET value	0	0	0.61246	0.56	117.3	185.375	0.58769	0.57	193.389	275.65	0.60206	0.58	161.007	243.598
43.9	no FRET value	no idealized FRET value	0	0	0.53055	0.56	204.73	231.375	0.55174	0.57	165.149	203.275	0.56089	0.58	157.437	201.098
44	no FRET value	no idealized FRET value	0	0	0.55777	0.56	144.3	182	0.58274	0.57	168.819	235.775	0.5996	0.58	125.607	188.098
44.1	no FRET value	no idealized FRET value	0	0	0.49699	0.56	164.47	162.5	0.45332	0.57	225.239	186.775	0.59821	0.58	159.077	236.848
44.2	no FRET value	no idealized FRET value	0	0	0.40369	0.56	219.54	148.625	0.57101	0.57	193.569	257.65	0.64614	0.58	142.857	260.848
44.3	no FRET value	no idealized FRET value	0	0	0	no idealized FRET value	280.01	0	0.61044	0.57	154.769	242.525	0.60663	0.58	146.207	225.473
44.4	no FRET value	no idealized FRET value	0	0	0.08131	no idealized FRET value	211.85	18.75	0.57275	0.57	171.869	230.4	0.54615	0.58	165.447	199.098
44.5	no FRET value	no idealized FRET value	0	0	0.14224	no idealized FRET value	289.46	48	0.59639	0.57	162.779	240.525	0.61236	0.58	168.767	266.598
44.6	no FRET value	no idealized FRET value	0	0	0.08297	no idealized FRET value	223.82	20.25	0.62053	0.57	148.769	243.275	0.65916	0.58	135.847	262.723
44.7	no FRET value	no idealized FRET value	0	0	0.00213	no idealized FRET value	292.93	0.625	0.60452	0.57	149.909	229.15	0.57746	0.58	170.107	232.473
44.8	no FRET value	no idealized FRET value	0	0	0.10273	no idealized FRET value	234.74	26.875	0.58701	0.57	144.159	204.9	0.50463	0.58	182.557	185.973
44.9	no FRET value	no idealized FRET value	0	0	0	no idealized FRET value	291.96	0	0.64217	0.57	133.819	240.15	0.49943	0.58	207.317	206.848
45	no FRET value	no idealized FRET value	0	0	0.15499	no idealized FRET value	253.52	46.5	0.72371	0.57	104.519	273.775	0.54293	0.58	150.667	178.973
45.1	no FRET value	no idealized FRET value	0	0	0.07265	no idealized FRET value	384.52	30.125	0.56773	0.57	182.759	240.025	0.48693	0.58	207.417	196.848
45.2	no FRET value	no idealized FRET value	0	0	0.0722	no idealized FRET value	385.52	30	0.58562	0.57	182.579	258.025	0.47228	0.58	218.417	195.473
45.3	no FRET value	no idealized FRET value	0	0	0.02426	no idealized FRET value	321.82	8	0.56048	0.57	200.579	255.775	0.44208	0.58	260.257	206.223
45.4	no FRET value	no idealized FRET value	0	0	0.08167	no idealized FRET value	248.77	22.125	0.68147	0.57	146.079	312.525	0.5683	0.58	145.547	191.598
45.5	no FRET value	no idealized FRET value	0	0	0	no idealized FRET value	238.01	0	0.57133	0.57	174.839	233.025	0.5733	0.58	143.537	192.848
45.6	no FRET value	no idealized FRET value	0	0	0.00971	no idealized FRET value	305.89	3	0.59058	0.57	165.789	239.15	0.67066	0.58	155.287	316.223
45.7	no FRET value	no idealized FRET value	0	0	0.12166	no idealized FRET value	224.71	31.125	0.50871	0.57	205.009	212.275	0.57696	0.58	139.567	190.348
45.8	no FRET value	no idealized FRET value	0	0	0	no idealized FRET value	248.01	0	0.55411	0.57	187.819	233.4	0.6334	0.58	133.177	230.098
45.9	no FRET value	no idealized FRET value	0	0	0.01745	no idealized FRET value	337.82	6	0.60306	0.57	148.939	226.275	0.53362	0.58	203.067	232.348
46	no FRET value	no idealized FRET value	0	0	0	no idealized FRET value	268.98	0	0.60478	0.57	174.499	267.025	0.46128	0.58	204.637	175.223
46.1	no FRET value	no idealized FRET value	0	0	0.00867	no idealized FRET value	285.92	2.5	0.57907	0.57	169.839	233.65	0.53621	0.58	194.157	224.473
46.2	no FRET value	no idealized FRET value	0	0	0	no idealized FRET value	414.83	0	0.62955	0.57	179.119	304.4	0.59241	0.58	168.977	245.598
46.3	no FRET value	no idealized FRET value	0	0	0.03625	no idealized FRET value	265.87	10	0.58927	0.57	199.279	285.9	0.65172	0.58	127.107	237.848
46.4	no FRET value	no idealized FRET value	0	0	0.0562	no idealized FRET value	331.69	19.75	0.60354	0.57	181.399	276.15	0.714	0.58	83.4567	208.348
46.5	no FRET value	no idealized FRET value	0	0	0	no idealized FRET value	291.95	0	0.55697	0.57	218.369	274.525	0.55171	0.58	198.947	244.848
46.6	no FRET value	no idealized FRET value	0	0	0.09733	no idealized FRET value	374.43	40.375	0.56916	0.57	154.159	203.65	0.56406	0.58	187.977	243.223
46.7	no FRET value	no idealized FRET value	0	0	0.03595	no idealized FRET value	321.78	12	0.6358	0.57	119.159	208.025	0.52805	0.58	186.327	208.473
46.8	no FRET value	no idealized FRET value	0	0	0.04457	no idealized FRET value	251.87	11.75	0.66731	0.57	125.709	252.15	0.65894	0.58	95.6767	184.848
46.9	no FRET value	no idealized FRET value	0	0	0.01622	no idealized FRET value	234.97	3.875	0.71258	0.57	99.7887	247.4	0.68082	0.58	128.737	274.598
47	no FRET value	no idealized FRET value	0	0	0.08369	no idealized FRET value	273.71	25	0.57064	0.57	164.989	219.275	0.53536	0.58	155.657	179.348
47.1	no FRET value	no idealized FRET value	0	0	0.02381	no idealized FRET value	322.82	7.875	0.6503	0.57	124.909	232.275	0.59207	0.58	166.027	240.973
47.2	no FRET value	no idealized FRET value	0	0	0.13991	no idealized FRET value	327.36	53.25	0.56651	0.57	180.799	236.275	0.46158	0.58	212.557	182.223
47.3	no FRET value	no idealized FRET value	0	0	0.06399	no idealized FRET value	290.74	19.875	0.55363	0.57	194.729	241.525	0.61954	0.58	122.497	199.473
47.4	no FRET value	no idealized FRET value	0	0	0.07671	no idealized FRET value	255.77	21.25	0.61011	0.57	153.789	240.65	0.66464	0.58	115.217	228.348
47.5	no FRET value	no idealized FRET value	0	0	0	no idealized FRET value	267.99	0	0.54492	0.57	173.099	207.275	0.51059	0.58	192.397	200.723
47.6	no FRET value	no idealized FRET value	0	0	0.08398	no idealized FRET value	231.8	21.25	0.49476	0.57	188.309	184.4	0.65386	0.58	135.907	256.723
47.7	no FRET value	no idealized FRET value	0	0	0.04409	no idealized FRET value	281.82	13	0.47494	0.57	185.479	167.775	0.5297	0.58	176.437	198.723
47.8	no FRET value	no idealized FRET value	0	0	0	no idealized FRET value	201.13	0	0.59933	0.57	199.159	297.9	0.64524	0.58	99.7067	181.348
47.9	no FRET value	no idealized FRET value	0	0	0	no idealized FRET value	262.08	0	0.5883	0.57	156.949	224.275	0.56894	0.58	172.157	227.223
48	no FRET value	no idealized FRET value	0	0	0	no idealized FRET value	314.92	0	0.66824	0.57	135.489	272.9	0.56659	0.58	153.447	200.598
48.1	no FRET value	no idealized FRET value	0	0	0	no idealized FRET value	259.06	0	0.70102	0.57	137.979	323.525	0.5084	0.58	197.357	204.098
48.2	no FRET value	no idealized FRET value	0	0	0.02197	no idealized FRET value	333.81	7.5	0.49612	0.57	188.299	185.4	0.58045	0.58	156.287	216.223
48.3	no FRET value	no idealized FRET value	0	0	0	no idealized FRET value	358.04	0	0.60625	0.57	148.909	229.275	0.62339	0.58	131.307	217.348
48.4	no FRET value	no idealized FRET value	0	0	0.00325	no idealized FRET value	344.86	1.125	0.59435	0.57	162.799	238.525	0.54032	0.58	167.467	196.848
48.5	no FRET value	no idealized FRET value	0	0	0	no idealized FRET value	356.03	0	0.60127	0.57	177.489	267.65	0.68586	0.58	119.877	261.723
48.6	no FRET value	no idealized FRET value	0	0	0.09061	no idealized FRET value	352.51	35.125	0.48429	0.57	270.509	254.025	0.56828	0.58	119.917	157.848
48.7	no FRET value	no idealized FRET value	0	0	0	no idealized FRET value	350.9	0	0.60123	0.57	182.409	275.025	0.6658	0.58	125.977	250.973
48.8	no FRET value	no idealized FRET value	0	0	0.04796	no idealized FRET value	297.78	15	0.51843	0.57	234.569	252.525	0.60004	0.58	170.867	256.348
48.9	no FRET value	no idealized FRET value	0	0	0.01637	no idealized FRET value	262.93	4.375	0.5284	0.57	203.849	228.4	0.52693	0.58	159.667	177.848
49	no FRET value	no idealized FRET value	0	0	0.07457	no idealized FRET value	336.61	27.125	0.53907	0.57	140.569	164.4	0.53644	0.58	182.307	210.973
49.1	no FRET value	no idealized FRET value	0	0	0	no idealized FRET value	235.1	0	0.53402	0.57	180.099	206.4	0.54568	0.58	163.477	196.348
49.2	no FRET value	no idealized FRET value	0	0	0.10036	no idealized FRET value	275.65	30.75	0.63121	0.57	154.549	264.525	0.61692	0.58	118.587	190.973
49.3	no FRET value	no idealized FRET value	0	0	0.07382	no idealized FRET value	269.75	21.5	0.64626	0.57	124.949	228.275	0.58658	0.58	136.537	193.723
49.4	no FRET value	no idealized FRET value	0	0	0.09115	no idealized FRET value	311.6	31.25	0.54466	0.57	177.049	211.775	0.53931	0.58	152.667	178.723
49.5	no FRET value	no idealized FRET value	0	0	0.01789	no idealized FRET value	301.87	5.5	0.53502	0.57	218.599	251.525	0.56507	0.58	156.417	203.223
49.6	no FRET value	no idealized FRET value	0	0	0.05671	no idealized FRET value	357.64	21.5	0.55776	0.57	157.209	198.275	0.52429	0.58	163.637	180.348
49.7	no FRET value	no idealized FRET value	0	0	0	no idealized FRET value	415.85	0	0.53566	0.57	208.719	240.775	0.52692	0.58	199.177	221.848
49.8	no FRET value	no idealized FRET value	0	0	0.03571	no idealized FRET value	303.81	11.25	0.55084	0.57	202.649	248.525	0.67865	0.58	101.377	214.098
49.9	no FRET value	no idealized FRET value	0	0	0	no idealized FRET value	371.11	0	0.60542	0.57	165.639	254.15	0.72568	0.58	90.1467	238.473
50	no FRET value	no idealized FRET value	0	0	0	no idealized FRET value	354.87	0	0.60502	0.57	153.839	235.65	0.60947	0.58	145.197	226.598
50.1	no FRET value	no idealized FRET value	0	0	0.00821	no idealized FRET value	286.92	2.375	0.70508	0.57	131.089	313.4	0.59603	0.58	154.177	227.473
50.2	no FRET value	no idealized FRET value	0	0	0	no idealized FRET value	333.13	0	0.55641	0.57	171.029	214.525	0.64884	0.58	128.117	236.723
50.3	no FRET value	no idealized FRET value	0	0	0.04704	no idealized FRET value	402.6	19.875	0.61135	0.57	172.459	271.275	0.51956	0.58	201.217	217.598
50.4	no FRET value	no idealized FRET value	0	0	0.06791	no idealized FRET value	425.46	31	0.6509	0.57	137.649	256.65	0.59986	0.58	138.397	207.473
50.5	no FRET value	no idealized FRET value	0	0	0	no idealized FRET value	332.03	0	0.52767	0.57	185.089	206.775	0.59565	0.58	132.527	195.223
50.6	0.51376	0.37	46.2006	48.8156	0.09241	no idealized FRET value	406.38	41.375	0.65547	0.57	150.339	286.025	0.59058	0.58	143.397	206.848
50.7	0.48018	0.37	275.851	254.816	0	no idealized FRET value	376.98	0	0.63156	0.57	156.509	268.275	0.54951	0.58	169.367	206.598
50.8	0.39268	0.37	349.051	225.691	0.09582	no idealized FRET value	312.58	33.125	0.58096	0.57	200.359	277.775	0.55957	0.58	136.737	173.723
50.9	0.40385	0.37	313.231	212.191	0.00912	no idealized FRET value	366.81	3.375	0.6044	0.57	189.259	289.15	0.58477	0.58	129.657	182.598
51	0.31587	0.37	322.851	149.066	0.10661	no idealized FRET value	299.57	35.75	0.65536	0.57	137.599	261.65	0.70469	0.58	94.2767	224.973
51.1	0.31873	0.37	339.731	158.941	0	no idealized FRET value	384.83	0	0.61024	0.57	218.689	342.4	0.55533	0.58	161.427	201.598
51.2	0.29711	0.37	356.791	150.816	0.03047	no idealized FRET value	397.68	12.5	0.61886	0.57	167.459	271.9	0.52355	0.58	194.267	213.473
51.3	0.35501	0.37	293.761	161.691	0	no idealized FRET value	380.86	0	0.64587	0.57	166.149	303.025	0.51537	0.58	210.147	223.473
51.4	0.32362	0.37	363.551	173.941	0.05802	no idealized FRET value	322.7	19.875	0.58664	0.57	201.279	285.65	0.57422	0.58	137.617	185.598
51.5	0.49722	0.37	239.081	236.441	0	no idealized FRET value	333.06	0	0.67257	0.57	155.009	318.4	0.40905	0.58	234.727	162.473
51.6	0.40919	0.37	253.671	175.691	0.01268	no idealized FRET value	291.9	3.75	0.57931	0.57	181.659	250.15	0.66231	0.58	122.097	239.473
51.7	0.41083	0.37	254.651	177.566	0	no idealized FRET value	353.97	0	0.58619	0.57	202.269	286.525	0.57163	0.58	180.017	240.223
51.8	0.4086	0.37	314.181	217.066	0	no idealized FRET value	323.13	0	0.68798	0.57	134.259	296.025	0.60209	0.58	130.507	197.473
51.9	0.29697	0.37	325.961	137.691	0.09837	no idealized FRET value	295.61	32.25	0.71954	0.57	116.259	298.275	0.63731	0.58	132.157	232.223
52	0.36322	0.37	286.751	163.566	0.03183	no idealized FRET value	330.78	10.875	0.5582	0.57	182.849	231.025	0.71357	0.58	91.2567	227.348
52.1	0.4007	0.37	351.951	235.316	0.06193	no idealized FRET value	325.68	21.5	0.56114	0.57	150.279	192.15	0.6044	0.58	127.537	194.848
52.2	0.36811	0.37	355.231	206.941	0.01575	no idealized FRET value	249.95	4	0.7224	0.57	96.7487	251.775	0.6337	0.58	129.247	223.598
52.3	0.3147	0.37	387.481	177.941	0.00978	no idealized FRET value	379.79	3.75	0.54797	0.57	162.219	196.65	0.61482	0.58	142.197	226.973
52.4	0.25257	0.37	378.991	128.066	0	no idealized FRET value	362.09	0	0	no idealized FRET value	323.019	0	0.52571	0.58	172.517	191.223
52.5	0.39738	0.37	342.061	225.566	0.00373	no idealized FRET value	366.83	1.375	0	no idealized FRET value	338.189	0	0.64506	0.58	130.117	236.473
52.6	0.35022	0.37	345.451	186.191	0	no idealized FRET value	282.11	0	0.05433	no idealized FRET value	241.949	13.8997	0.61547	0.58	153.987	246.473
52.7	0.40345	0.37	326.131	220.566	0.09243	no idealized FRET value	428.33	43.625	0	no idealized FRET value	381.069	0	0.59477	0.58	142.377	208.973
52.8	0.4622	0.37	292.861	251.691	0.0894	no idealized FRET value	296.64	29.125	0	no idealized FRET value	313.019	0	0.71757	0.58	82.4467	209.473
52.9	0.34164	0.37	362.411	188.066	0	no idealized FRET value	294.01	0	0.01259	no idealized FRET value	305.969	3.89975	0.68165	0.58	106.237	227.473
53	0.3675	0.37	323.461	187.941	0.1272	no idealized FRET value	218.71	31.875	0	no idealized FRET value	325.999	0	0.60201	0.58	135.427	204.848
53.1	0.38394	0.37	294.541	183.566	0.01791	no idealized FRET value	287.89	5.25	0.01757	no idealized FRET value	364.869	6.52475	0.642	0.58	137.997	247.473
53.2	0.392	0.37	325.241	209.691	0.09544	no idealized FRET value	330.54	34.875	0.0489	no idealized FRET value	323.819	16.6498	0.51668	0.58	176.537	188.723
53.3	0.33274	0.37	377.391	188.191	0.01031	no idealized FRET value	311.88	3.25	0	no idealized FRET value	322.209	0	0.64398	0.58	148.767	269.098
53.4	0.31254	0.37	397.441	180.691	0	no idealized FRET value	223.18	0	0.05273	no idealized FRET value	332.789	18.5248	0.55166	0.58	149.617	184.098
53.5	0.58918	0.37	186.831	267.941	0	no idealized FRET value	359.91	0	0.10996	no idealized FRET value	366.479	45.2747	0.72191	0.58	89.2167	231.598
53.6	0.33025	0.37	330.701	163.066	0.1047	no idealized FRET value	273.64	32	0.11533	no idealized FRET value	317.579	41.3997	0.51998	0.58	194.297	210.473
53.7	0.5188	0.37	228.001	245.816	0	no idealized FRET value	217.35	0	0.01403	no idealized FRET value	274.009	3.89975	0.53281	0.58	202.087	230.473
53.8	0.32386	0.37	366.531	175.566	0.0582	no idealized FRET value	252.83	15.625	0.0537	no idealized FRET value	308.829	17.5248	0.53919	0.58	212.887	249.098
53.9	0.32781	0.37	328.731	160.316	0	no idealized FRET value	242.09	0	0.07745	no idealized FRET value	354.649	29.7748	0.62676	0.58	127.347	213.848
54	0.32585	0.37	294.951	142.566	0.03242	no idealized FRET value	335.77	11.25	0.12672	no idealized FRET value	270.659	39.2747	0.52092	0.58	170.577	185.473
54.1	0.31129	0.37	364.641	164.816	0	no idealized FRET value	233.04	0	0.08162	no idealized FRET value	285.779	25.3998	0.60821	0.58	133.407	207.098
54.2	0.37004	0.37	354.221	208.066	0	no idealized FRET value	378.18	0	0	no idealized FRET value	286.109	0	0.70167	0.58	92.3567	217.223
54.3	0.40037	0.37	327.151	218.441	0	no idealized FRET value	294.96	0	0.04266	no idealized FRET value	342.809	15.2747	0.62059	0.58	129.367	211.598
54.4	0.33965	0.37	319.701	164.441	0	no idealized FRET value	325.1	0	0.03958	no idealized FRET value	379.759	15.6497	0.64913	0.58	100.657	186.223
54.5	0.36801	0.37	321.471	187.191	0.00852	no idealized FRET value	189.05	1.625	0	no idealized FRET value	313.329	0	0.47517	0.58	206.517	186.973
54.6	0.34605	0.37	301.771	159.691	0	no idealized FRET value	301.97	0	0.02743	no idealized FRET value	359.839	10.1497	0.65388	0.58	136.887	258.598
54.7	0.34544	0.37	334.561	176.566	0	no idealized FRET value	345.18	0	0.07473	no idealized FRET value	306.759	24.7748	0.56576	0.58	118.947	154.973
54.8	0.40473	0.37	257.671	175.191	0.02489	no idealized FRET value	293.86	7.5	0	no idealized FRET value	312.019	0	0.66065	0.58	114.277	222.473
54.9	0.36285	0.37	311.581	177.441	0.0673	no idealized FRET value	325.66	23.5	0	no idealized FRET value	351.079	0	0.562	0.58	187.997	241.223
55	0.38739	0.37	325.281	205.691	0.02468	no idealized FRET value	340.79	8.625	0.11492	no idealized FRET value	243.769	31.6498	0.55533	0.58	161.427	201.598
55.1	0.36918	0.37	314.511	184.066	0.02395	no idealized FRET value	315.83	7.75	0.05204	no idealized FRET value	250.939	13.7747	0.65748	0.58	124.107	238.223
55.2	0.41867	0.37	290.291	209.066	0.02328	no idealized FRET value	256.92	6.125	0.00398	no idealized FRET value	349.939	1.39975	0.49767	0.58	173.707	172.098
55.3	0.42416	0.37	370.551	272.941	0	no idealized FRET value	339.94	0	0	no idealized FRET value	399.989	0	0.54531	0.58	218.747	262.348
55.4	0.38421	0.37	372.951	232.691	0	no idealized FRET value	294.95	0	0.03253	no idealized FRET value	435.699	14.6497	0.59411	0.58	143.367	209.848
55.5	0.48569	0.37	298.551	281.941	0	no idealized FRET value	325.06	0	0.12845	no idealized FRET value	242.729	35.7747	0.71936	0.58	99.9567	256.223
55.6	0.32101	0.37	353.631	167.191	0.04521	no idealized FRET value	279.82	13.25	0.17302	no idealized FRET value	362.179	75.7747	0.59367	0.58	149.277	218.098
55.7	0.40347	0.37	379.701	256.816	0	no idealized FRET value	242.29	0	0.09266	no idealized FRET value	308.689	31.5248	0.56276	0.58	143.617	184.848
55.8	0.38398	0.37	298.511	186.066	0	no idealized FRET value	343.91	0	0	no idealized FRET value	370.979	0	0.44537	0.58	219.607	176.348
55.9	0.45708	0.37	314.701	264.941	0	no idealized FRET value	259.06	0	0	no idealized FRET value	303.079	0	0.66508	0.58	123.047	244.348
56	0.43073	0.37	286.221	216.566	0	no idealized FRET value	246.05	0	0	no idealized FRET value	291.229	0	0.43404	0.58	194.907	149.473
56.1	0.3917	0.37	290.511	187.066	0	no idealized FRET value	357.06	0	0.11497	no idealized FRET value	294.639	38.2747	0.48636	0.58	198.517	187.973
56.2	0.2916	0.37	354.841	146.066	0.01891	no idealized FRET value	278.9	5.375	0	no idealized FRET value	371.129	0	0.646	0.58	106.567	194.473
56.3	0.35993	0.37	304.651	171.316	0.0484	no idealized FRET value	336.71	17.125	0.09351	no idealized FRET value	311.679	32.1497	0.61347	0.58	103.867	164.848
56.4	0.44123	0.37	290.091	229.066	0	no idealized FRET value	374.9	0	0	no idealized FRET value	335.149	0	0.49846	0.58	168.757	167.723
56.5	0.39884	0.37	316.251	209.816	0	no idealized FRET value	359.93	0	0	no idealized FRET value	381.039	0	0.62501	0.58	112.627	187.723
56.6	0.39649	0.37	280.551	184.316	0.06998	no idealized FRET value	270.76	20.375	0	no idealized FRET value	356.119	0	0.49894	0.58	156.887	156.223
56.7	0.4	0.37	302.351	201.566	0	no idealized FRET value	341.18	0	0	no idealized FRET value	347.429	0	0.58974	0.58	111.897	160.848
56.8	0.31165	0.37	367.621	166.441	0	no idealized FRET value	363.9	0	0.01247	no idealized FRET value	298.979	3.77475	0.65189	0.58	106.517	199.473
56.9	0.29147	0.37	386.671	159.066	0	no idealized FRET value	323.01	0	0	no idealized FRET value	341.039	0	0.53458	0.58	161.587	185.598
57	0.37589	0.37	326.371	196.566	0	no idealized FRET value	339.12	0	0.04575	no idealized FRET value	289.889	13.8997	0.68136	0.58	112.107	239.723
57.1	0.38909	0.37	363.971	231.816	0	no idealized FRET value	297.15	0	0	no idealized FRET value	269.199	0	0.52751	0.58	166.577	185.973
57.2	0.39404	0.37	298.431	194.066	0.05304	no idealized FRET value	343.68	19.25	0.00277	no idealized FRET value	368.919	1.02475	0.66187	0.58	132.877	260.098
57.3	0.45715	0.37	268.151	225.816	0	no idealized FRET value	336.22	0	0.09092	no idealized FRET value	302.709	30.2748	0.62371	0.58	120.497	199.723
57.4	0.27268	0.37	364.921	136.816	0.0845	no idealized FRET value	281.69	26	0.04301	no idealized FRET value	353.789	15.8997	0.61662	0.58	124.487	200.223
57.5	0.38651	0.37	330.251	208.066	0.08694	no idealized FRET value	350.53	33.375	0.13903	no idealized FRET value	286.569	46.2747	0.45701	0.58	229.427	193.098
57.6	0.40478	0.37	356.871	242.691	0.00537	no idealized FRET value	300.91	1.625	0	no idealized FRET value	385.999	0	0.62792	0.58	118.497	199.973
57.7	0.34471	0.37	304.761	160.316	0.07788	no idealized FRET value	325.62	27.5	0	no idealized FRET value	352.089	0	0.57885	0.58	161.227	221.598
57.8	0.33763	0.37	334.621	170.566	0	no idealized FRET value	317.95	0	0.07806	no idealized FRET value	243.879	20.6498	0.72846	0.58	76.4967	205.223
57.9	0.31866	0.37	334.761	156.566	0	no idealized FRET value	347.87	0	0	no idealized FRET value	283.289	0	0.56526	0.58	163.317	212.348
58	0.4211	0.37	271.431	197.441	0.01342	no idealized FRET value	376.78	5.125	0.00915	no idealized FRET value	313.969	2.89975	0.59069	0.58	152.257	219.723
58.1	0.35862	0.37	326.511	182.566	0	no idealized FRET value	346.1	0	0	no idealized FRET value	362.959	0	0.66834	0.58	137.697	277.473
58.2	0.52721	0.37	200.261	223.316	0	no idealized FRET value	324.98	0	0	no idealized FRET value	321.149	0	0.54086	0.58	169.437	199.598
58.3	0.37634	0.37	331.331	199.941	0.04631	no idealized FRET value	254.86	12.375	0	no idealized FRET value	373.089	0	0.66245	0.58	119.157	233.848
58.4	0.30757	0.37	339.811	150.941	0	no idealized FRET value	274.17	0	0.04425	no idealized FRET value	321.839	14.8997	0.58538	0.58	132.607	187.223
58.5	0.36189	0.37	283.781	160.941	0.05807	no idealized FRET value	279.78	17.25	0.05236	no idealized FRET value	305.839	16.8998	0.51884	0.58	157.747	170.098
58.6	0.36403	0.37	327.461	187.441	0	no idealized FRET value	310.97	0	0.06971	no idealized FRET value	375.639	28.1498	0.67549	0.58	131.737	274.223
58.7	0.36063	0.37	312.591	176.316	0.07866	no idealized FRET value	276.72	23.625	0	no idealized FRET value	341.969	0	0.5484	0.58	144.707	175.723
58.8	0.275	0.37	324.111	122.941	0	no idealized FRET value	419.83	0	0.04521	no idealized FRET value	290.889	13.7747	0.65908	0.58	140.747	272.098
58.9	0.29251	0.37	364.781	150.816	0.0662	no idealized FRET value	322.67	22.875	0.07219	no idealized FRET value	271.839	21.1498	0.73689	0.58	93.8967	262.973
59	0.30823	0.37	391.511	174.441	0	no idealized FRET value	336.13	0	0.01716	no idealized FRET value	337.909	5.89975	0.60975	0.58	131.427	205.348
59.1	0.37367	0.37	369.081	220.191	0.00953	no idealized FRET value	298.9	2.875	0.0611	no idealized FRET value	305.809	19.8998	0.63804	0.58	137.057	241.598
59.2	0.38076	0.37	281.661	173.191	0.01393	no idealized FRET value	238.97	3.375	0.00968	no idealized FRET value	334.939	3.27475	0.50541	0.58	163.767	167.348
59.3	0.28787	0.37	395.651	159.941	0	no idealized FRET value	199.06	0	0	no idealized FRET value	331.979	0	0.5678	0.58	134.707	176.973
59.4	0.41253	0.37	344.891	242.191	0	no idealized FRET value	288.97	0	0	no idealized FRET value	285.089	0	0.5209	0.58	155.757	169.348
59.5	0.3662	0.37	366.171	211.566	0.01493	no idealized FRET value	329.84	5	0.05115	no idealized FRET value	380.709	20.5248	0.6205	0.58	165.727	270.973
59.6	0.35552	0.37	343.421	189.441	0.07701	no idealized FRET value	365.54	30.5	0.000406843	no idealized FRET value	367.929	0.14975	0.58843	0.58	137.507	196.598
59.7	0.41689	0.37	305.181	218.191	0.00698	no idealized FRET value	319.88	2.25	0.02668	no idealized FRET value	269.979	7.39975	0.68943	0.58	102.247	226.973
59.8	0.38023	0.37	366.041	224.566	0	no idealized FRET value	322.02	0	0	no idealized FRET value	335.149	0	0.51023	0.58	168.677	175.723
59.9	0.51821	0.37	246.781	265.441	0	no idealized FRET value	256.05	0	0.00326	no idealized FRET value	351.939	1.14975	0.50826	0.58	225.037	232.598
60	0.33654	0.37	321.711	163.191	0.03443	no idealized FRET value	262.88	9.375	0.00222	no idealized FRET value	292.019	0.64975	0.6249	0.58	120.487	200.723
60.1	0.30036	0.37	359.751	154.441	0	no idealized FRET value	298.06	0	0.02609	no idealized FRET value	336.879	9.02475	0.52996	0.58	150.757	169.973
60.2	0.31518	0.37	352.681	162.316	0.10399	no idealized FRET value	274.64	31.875	0.02108	no idealized FRET value	273.989	5.89975	0.55903	0.58	137.727	174.598
60.3	0.38622	0.37	313.381	197.191	0.01975	no idealized FRET value	297.87	6	0	no idealized FRET value	301.159	0	0.62591	0.58	141.107	236.098
60.4	0.39653	0.37	316.271	207.816	0.07649	no idealized FRET value	342.59	28.375	0.02711	no idealized FRET value	314.909	8.77475	0.51856	0.58	158.737	170.973
60.5	0.30883	0.37	355.711	158.941	0.12345	no idealized FRET value	271.58	38.25	0.07064	no idealized FRET value	373.639	28.3998	0.45819	0.58	200.697	169.723
60.6	0.32097	0.37	385.441	182.191	0	no idealized FRET value	319.95	0	0	no idealized FRET value	356.179	0	0.59283	0.58	136.487	198.723
60.7	0.38815	0.37	344.131	218.316	0.05013	no idealized FRET value	338.7	17.875	0.0128	no idealized FRET value	377.869	4.89975	0.62267	0.58	155.877	257.223
60.8	0.39395	0.37	302.401	196.566	0	no idealized FRET value	278.07	0	0	no idealized FRET value	321.089	0	0.69216	0.58	90.4967	203.473
60.9	0.38147	0.37	302.501	186.566	0	no idealized FRET value	329	0	0	no idealized FRET value	390.979	0	0.56941	0.58	157.367	208.098
61	0.37545	0.37	242.981	146.066	0.06195	no idealized FRET value	304.72	20.125	0	no idealized FRET value	328.079	0	0.6466	0.58	136.967	250.598
61.1	0.28663	0.37	414.561	166.566	0	no idealized FRET value	390.91	0	0	no idealized FRET value	330.189	0	0.46079	0.58	192.757	164.723
61.2	0.35504	0.37	354.351	195.066	0	no idealized FRET value	334.93	0	0.00607	no idealized FRET value	351.929	2.14975	0.65764	0.58	101.567	195.098
61.3	0.41531	0.37	285.361	202.691	0	no idealized FRET value	214.09	0	0.01189	no idealized FRET value	292.989	3.52475	0.67604	0.58	121.947	254.473
61.4	0.38023	0.37	366.041	224.566	0	no idealized FRET value	311.17	0	0.07657	no idealized FRET value	298.769	24.7748	0.5094	0.58	152.867	158.723
61.5	0.30303	0.37	377.631	164.191	0	no idealized FRET value	316	0	0.0295	no idealized FRET value	296.929	9.02475	0.52325	0.58	157.717	173.098
61.6	0.37513	0.37	356.161	213.816	0	no idealized FRET value	284.2	0	0.05667	no idealized FRET value	270.889	16.2748	0.61331	0.58	147.127	233.348
61.7	0.35683	0.37	334.471	185.566	0.07542	no idealized FRET value	315.65	25.75	0.01922	no idealized FRET value	332.909	6.52475	0.54946	0.58	160.487	195.723
61.8	0.35142	0.37	339.481	183.941	0.0506	no idealized FRET value	337.7	18	0	no idealized FRET value	366.959	0	0.56689	0.58	150.487	196.973
61.9	0.28644	0.37	338.961	136.066	0	no idealized FRET value	323.14	0	0	no idealized FRET value	346.999	0	0.66058	0.58	116.237	226.223
62	0.33248	0.37	308.821	153.816	0.02219	no idealized FRET value	258.92	5.875	0.07029	no idealized FRET value	264.859	20.0248	0.64463	0.58	115.407	209.348
62.1	0.41829	0.37	288.311	207.316	0	no idealized FRET value	282.97	0	0.04398	no idealized FRET value	304.869	14.0247	0.5941	0.58	166.007	242.973
62.2	0.39489	0.37	323.231	210.941	0	no idealized FRET value	305.92	0	0.02319	no idealized FRET value	316.919	7.52475	0.60348	0.58	133.447	203.098
62.3	0.37589	0.37	326.371	196.566	0	no idealized FRET value	356.95	0	0.01951	no idealized FRET value	283.979	5.64975	0.59929	0.58	112.817	168.723
62.4	0.27553	0.37	374.851	142.566	0	no idealized FRET value	299.95	0	0.00745	no idealized FRET value	302.989	2.27475	0.4911	0.58	216.287	208.723
62.5	0.38382	0.37	317.371	197.691	0.01386	no idealized FRET value	346.82	4.875	0.00184	no idealized FRET value	285.029	0.52475	0.48609	0.58	153.007	144.723
62.6	0.38682	0.37	315.361	198.941	0.04884	no idealized FRET value	284.8	14.625	0.12445	no idealized FRET value	288.619	41.0247	0.60593	0.58	158.017	242.973
62.7	0.38956	0.37	279.611	178.441	0.11509	no idealized FRET value	255.65	33.25	0.08363	no idealized FRET value	305.729	27.8998	0.54783	0.58	139.777	169.348
62.8	0.38397	0.37	337.221	210.191	0.0741	no idealized FRET value	210.87	16.875	0	no idealized FRET value	308.059	0	0.70652	0.58	92.3067	222.223
62.9	0.30614	0.37	394.511	174.066	0	no idealized FRET value	309.34	0	0	no idealized FRET value	293.039	0	0.61547	0.58	153.987	246.473
63	0.32426	0.37	407.281	195.441	0	no idealized FRET value	313.94	0	0	no idealized FRET value	332.149	0	0.65198	0.58	108.477	203.223
63.1	0.34248	0.37	322.661	168.066	0.02074	no idealized FRET value	247.94	5.25	0	no idealized FRET value	310.119	0	0.52192	0.58	133.027	145.223
63.2	0.44916	0.37	325.681	265.566	0.12509	no idealized FRET value	224.7	32.125	0	no idealized FRET value	307.249	0	0.6748	0.58	130.767	271.348
63.3	0.2773	0.37	409.661	157.191	0.08125	no idealized FRET value	333.59	29.5	0	no idealized FRET value	363.969	0	0.74143	0.58	84.1267	241.223
63.4	0.33072	0.37	383.371	189.441	0.0034	no idealized FRET value	220.02	0.75	0	no idealized FRET value	363.109	0	0.62422	0.58	130.317	216.473
63.5	0.4173	0.37	289.311	207.191	0	no idealized FRET value	276.11	0	0.10844	no idealized FRET value	312.619	38.0247	0.51309	0.58	192.377	202.723
63.6	0.33838	0.37	341.571	174.691	0.06308	no idealized FRET value	354.62	23.875	0.01964	no idealized FRET value	331.909	6.64975	0.62366	0.58	132.287	219.223
63.7	0.30918	0.37	337.811	151.191	0	no idealized FRET value	249.28	0	0.01942	no idealized FRET value	297.959	5.89975	0.53945	0.58	141.807	166.098
63.8	0.32396	0.37	306.891	147.066	0	no idealized FRET value	310.03	0	0.02995	no idealized FRET value	340.859	10.5247	0.65852	0.58	118.217	227.973
63.9	0.25483	0.37	379.971	129.941	0	no idealized FRET value	285.95	0	0	no idealized FRET value	304.059	0	0.56001	0.58	172.237	219.223
64	0.36855	0.37	336.361	196.316	0.03934	no idealized FRET value	332.75	13.625	0	no idealized FRET value	388.179	0	0.53763	0.58	193.157	224.598
64.1	0.34196	0.37	346.511	180.066	0.0707	no idealized FRET value	244.81	18.625	0.07827	no idealized FRET value	319.719	27.1498	0.63753	0.58	120.377	211.723
64.2	0.332	0.37	336.651	167.316	0.03108	no idealized FRET value	268.88	8.625	0.02763	no idealized FRET value	352.849	10.0247	0.55116	0.58	159.487	195.848
64.3	0.32515	0.37	308.871	148.816	0	no idealized FRET value	246.08	0	0.01145	no idealized FRET value	272.019	3.14975	0.54598	0.58	143.737	172.848
64.4	0.32824	0.37	281.021	137.316	0.04091	no idealized FRET value	257.87	11	0.07078	no idealized FRET value	313.759	23.8998	0.72053	0.58	93.1267	240.098
64.5	0.44828	0.37	284.081	230.816	0	no idealized FRET value	285.22	0	0	no idealized FRET value	281.099	0	0.43967	0.58	219.647	172.348
64.6	0.3184	0.37	392.421	183.316	0.02441	no idealized FRET value	414.68	10.375	0.03866	no idealized FRET value	351.809	14.1497	0.56653	0.58	113.027	147.723
64.7	0.32828	0.37	334.691	163.566	0.04855	no idealized FRET value	330.72	16.875	0.00934	no idealized FRET value	320.959	3.02475	0.54662	0.58	167.417	201.848
64.8	0.31022	0.37	313.941	141.191	0.01301	no idealized FRET value	312.87	4.125	0.02333	no idealized FRET value	356.859	8.52475	0.70672	0.58	100.107	241.223
64.9	0.44273	0.37	283.141	224.941	0	no idealized FRET value	275.1	0	0.018	no idealized FRET value	321.929	5.89975	0.65388	0.58	94.7367	178.973
65	0.34925	0.37	331.551	177.941	0.1042	no idealized FRET value	282.62	32.875	0.051	no idealized FRET value	274.899	14.7747	0.68314	0.58	108.177	233.223
65.1	0.35069	0.37	355.381	191.941	0	no idealized FRET value	369.86	0	0.04041	no idealized FRET value	353.799	14.8997	0.58892	0.58	168.027	240.723
65.2	0.39849	0.37	310.301	205.566	0.02033	no idealized FRET value	234.96	4.875	0	no idealized FRET value	337.999	0	0.5838	0.58	162.167	227.473
65.3	0.33305	0.37	346.581	173.066	0	no idealized FRET value	240.17	0	0	no idealized FRET value	379.039	0	0.59339	0.58	153.217	223.598
65.4	0.29292	0.37	356.821	147.816	0.12393	no idealized FRET value	214.73	30.375	0.10702	no idealized FRET value	347.539	41.6497	0.62292	0.58	168.647	278.598
65.5	0.33248	0.37	358.511	178.566	0.00505	no idealized FRET value	270.95	1.375	0	no idealized FRET value	371.009	0	0.61268	0.58	166.797	263.848
65.6	0.31791	0.37	442.131	206.066	0	no idealized FRET value	256.08	0	0.02803	no idealized FRET value	325.889	9.39975	0.60722	0.58	156.037	241.223
65.7	0.36016	0.37	352.321	198.316	0	no idealized FRET value	263.18	0	0.04636	no idealized FRET value	334.809	16.2748	0.5883	0.58	156.217	223.223
65.8	0.34775	0.37	345.471	184.191	0.04025	no idealized FRET value	354.71	14.875	0.03952	no idealized FRET value	337.829	13.8997	0.33236	0.58	255.057	126.973
65.9	0.35304	0.37	417.941	228.066	0	no idealized FRET value	321.02	0	0	no idealized FRET value	313.109	0	0.6148	0.58	154.977	247.348
66	0.39096	0.37	296.471	190.316	0	no idealized FRET value	354.96	0	0.0106	no idealized FRET value	259.039	2.77475	0.51818	0.58	186.407	200.473
66.1	0.38215	0.37	350.141	216.566	0	no idealized FRET value	294.95	0	0.09493	no idealized FRET value	313.669	32.8997	0.69855	0.58	82.6267	191.473
66.2	0.45813	0.37	265.171	224.191	0.06186	no idealized FRET value	257.81	17	0	no idealized FRET value	325.029	0	0.54143	0.58	164.497	194.223
66.3	0.3416	0.37	348.501	180.816	0	no idealized FRET value	307.22	0	0.07543	no idealized FRET value	329.709	26.8998	0.61053	0.58	136.337	213.723
66.4	0.41373	0.37	289.341	204.191	0.01669	no idealized FRET value	360.79	6.125	0.00279	no idealized FRET value	321.979	0.89975	0.63994	0.58	151.757	269.723
66.5	0.36263	0.37	304.631	173.316	0	no idealized FRET value	284	0	0.06193	no idealized FRET value	293.829	19.3998	0.65873	0.58	105.477	203.598
66.6	0.35753	0.37	403.991	224.816	0	no idealized FRET value	307.92	0	0.08205	no idealized FRET value	317.709	28.3998	0.61587	0.58	152.017	243.723
66.7	0.34292	0.37	365.381	190.691	0.02639	no idealized FRET value	382.72	10.375	0.18734	no idealized FRET value	298.329	68.7747	0.44831	0.58	206.707	167.973
66.8	0.41404	0.37	279.421	197.441	0	no idealized FRET value	252.08	0	8.56243e-05	no idealized FRET value	289.029	0.02475	0.64303	0.58	111.497	200.848
66.9	0.38836	0.37	308.401	195.816	0.07899	no idealized FRET value	228.82	19.625	0.00962	no idealized FRET value	349.919	3.39975	0.68082	0.58	110.157	234.973
67	0.3269	0.37	362.531	176.066	0	no idealized FRET value	337.11	0	0	no idealized FRET value	364.279	0	0.58904	0.58	151.287	216.848
67.1	0.29124	0.37	332.961	136.816	0.09047	no idealized FRET value	272.69	27.125	0.04236	no idealized FRET value	319.849	14.1497	0.61987	0.58	123.477	201.348
67.2	0.35564	0.37	328.521	181.316	0.01843	no idealized FRET value	272.91	5.125	0	no idealized FRET value	418.189	0	0.54781	0.58	164.447	199.223
67.3	0.39318	0.37	351.031	227.441	0.03529	no idealized FRET value	341.75	12.5	0	no idealized FRET value	302.069	0	0.75654	0.58	86.8367	269.848
67.4	0.38843	0.37	483.071	306.816	0.05431	no idealized FRET value	280.79	16.125	0.01336	no idealized FRET value	361.889	4.89975	0.67016	0.58	126.907	257.848
67.5	0.37434	0.37	357.161	213.691	0.11406	no idealized FRET value	280.59	36.125	0.03956	no idealized FRET value	367.779	15.1497	0.66445	0.58	118.157	233.973
67.6	0.3208	0.37	360.591	170.316	0	no idealized FRET value	280.97	0	0.09968	no idealized FRET value	301.679	33.3997	0.57785	0.58	165.177	226.098
67.7	0.42298	0.37	341.811	250.566	0	no idealized FRET value	281.02	0	0	no idealized FRET value	346.989	0	0.53089	0.58	168.527	190.723
67.8	0.37295	0.37	335.331	199.441	0.00867	no idealized FRET value	285.92	2.5	0.12029	no idealized FRET value	359.449	49.1497	0.47675	0.58	162.957	148.473
67.9	0.31115	0.37	299.021	135.066	0.00932	no idealized FRET value	358.82	3.375	0.04684	no idealized FRET value	310.849	15.2747	0.66194	0.58	108.387	212.223
68	0.33826	0.37	368.401	188.316	0.04257	no idealized FRET value	331.74	14.75	0.09154	no idealized FRET value	301.709	30.3998	0.46283	0.58	208.587	179.723
68.1	0.32201	0.37	478.871	227.441	0.04418	no idealized FRET value	275.83	12.75	0.11096	no idealized FRET value	292.659	36.5247	0.51866	0.58	184.427	198.723
68.2	0.30741	0.37	401.461	178.191	0	no idealized FRET value	339.1	0	0.03111	no idealized FRET value	401.759	12.8997	0.70969	0.58	110.797	270.848
68.3	0.32784	0.37	428.121	208.816	0	no idealized FRET value	249	0	0	no idealized FRET value	417.169	0	0.51629	0.58	211.127	225.348
68.4	0.35059	0.37	340.481	183.816	0.02531	no idealized FRET value	259.91	6.75	0	no idealized FRET value	353.949	0	0.67441	0.58	88.6967	183.723
68.5	0.33214	0.37	289.941	144.191	0	no idealized FRET value	357.11	0	0.04414	no idealized FRET value	292.889	13.5247	0.70643	0.58	123.517	297.223
68.6	0.34177	0.37	379.301	196.941	0.01192	no idealized FRET value	227.99	2.75	0.07169	no idealized FRET value	346.689	26.7748	0.47123	0.58	193.677	172.598
68.7	0.36784	0.37	297.641	173.191	0	no idealized FRET value	247.01	0	0.03379	no idealized FRET value	300.909	10.5247	0.55431	0.58	169.327	210.598
68.8	0.41455	0.37	264.541	187.316	0.0354	no idealized FRET value	316.79	11.625	0.08205	no idealized FRET value	289.769	25.8998	0.47753	0.58	214.417	195.973
68.9	0.32843	0.37	360.531	176.316	0	no idealized FRET value	353.86	0	0	no idealized FRET value	339.119	0	0.74127	0.58	82.1867	235.473
69	0.4178	0.37	261.541	187.691	0.00327	no idealized FRET value	266.96	0.875	0.05322	no idealized FRET value	331.789	18.6498	0.51899	0.58	146.877	158.473
69.1	0.38739	0.37	325.281	205.691	0	no idealized FRET value	293.98	0	0	no idealized FRET value	309.189	0	0.62193	0.58	122.477	201.473
69.2	0.42141	0.37	253.581	184.691	0	no idealized FRET value	318.14	0	0.00191	no idealized FRET value	339.959	0.64975	0.60261	0.58	152.147	230.723
69.3	0.43928	0.37	282.181	221.066	0	no idealized FRET value	346.9	0	0.04347	no idealized FRET value	305.869	13.8997	0.63468	0.58	105.677	183.598
69.4	0.3472	0.37	387.201	205.941	0	no idealized FRET value	323.06	0	0	no idealized FRET value	415.939	0	0.54204	0.58	159.557	188.848
69.5	0.24957	0.37	389.961	129.691	0.01311	no idealized FRET value	319.86	4.25	0.02241	no idealized FRET value	311.929	7.14975	0.58581	0.58	114.877	162.473
69.6	0.48336	0.37	232.281	217.316	0.02786	no idealized FRET value	287.86	8.25	0	no idealized FRET value	411.079	0	0.53499	0.58	202.067	232.473
69.7	0.33711	0.37	314.751	160.066	0	no idealized FRET value	323.97	0	0	no idealized FRET value	292.149	0	0.66176	0.58	112.307	219.723
69.8	0.45738	0.37	322.621	271.941	0	no idealized FRET value	332.92	0	0	no idealized FRET value	386.909	0	0.51809	0.58	149.847	161.098
69.9	0.40058	0.37	276.551	184.816	0	no idealized FRET value	273.97	0	0	no idealized FRET value	351.009	0	0.70961	0.58	124.447	304.098
70	0.3118	0.37	339.781	153.941	0.02539	no idealized FRET value	239.94	6.25	0	no idealized FRET value	368.099	0	0.65547	0.58	117.267	223.098
70.1	0.48548	0.37	268.871	253.691	0	no idealized FRET value	293.13	0	0.12164	no idealized FRET value	273.669	37.8997	0.63761	0.58	134.117	235.973
70.2	0.36687	0.37	348.291	201.816	0	no idealized FRET value	313.98	0	0	no idealized FRET value	310.079	0	0.69564	0.58	106.087	242.473
70.3	0.35138	0.37	330.541	179.066	0	no idealized FRET value	295.12	0	0.05055	no idealized FRET value	286.879	15.2747	0.50194	0.58	190.487	191.973
70.4	0.36457	0.37	276.811	158.816	0.06288	no idealized FRET value	344.64	23.125	0.04511	no idealized FRET value	296.879	14.0247	0.60932	0.58	127.497	198.848
70.5	0.37705	0.37	304.521	184.316	0.00909	no idealized FRET value	299.9	2.75	0.00939	no idealized FRET value	305.979	2.89975	0.58657	0.58	159.187	225.848
70.6	0.31334	0.37	325.851	148.691	0.04903	no idealized FRET value	278.81	14.375	0.02373	no idealized FRET value	288.959	7.02475	0.56958	0.58	152.437	201.723
70.7	0.34186	0.37	304.781	158.316	0.0342	no idealized FRET value	225.94	8	0	no idealized FRET value	279.129	0	0.65336	0.58	116.307	219.223
70.8	0.41702	0.37	353.771	253.066	0.09157	no idealized FRET value	297.63	30	0.10072	no idealized FRET value	236.829	26.5248	0.61536	0.58	147.107	235.348
70.9	0.32558	0.37	372.481	179.816	0	no idealized FRET value	300.24	0	0	no idealized FRET value	345.049	0	0.64917	0.58	117.327	217.098
71	0.33318	0.37	304.841	152.316	0	no idealized FRET value	293.15	0	0	no idealized FRET value	324.069	0	0.60916	0.58	112.747	175.723
71.1	0.46347	0.37	306.711	264.941	0.07957	no idealized FRET value	232.81	20.125	0.01112	no idealized FRET value	280.009	3.14975	0.64692	0.58	103.617	189.848
71.2	0.37077	0.37	339.321	199.941	0	no idealized FRET value	280.1	0	0.00876	no idealized FRET value	299.989	2.64975	0.59068	0.58	163.087	235.348
71.3	0.26689	0.37	368.941	134.316	0	no idealized FRET value	323.93	0	0.02897	no idealized FRET value	310.909	9.27475	0.65312	0.58	108.467	204.223
71.4	0.45055	0.37	222.641	182.566	0	no idealized FRET value	265.98	0	0.05893	no idealized FRET value	277.869	17.3998	0.63773	0.58	128.227	225.723
71.5	0.37208	0.37	315.481	186.941	0	no idealized FRET value	278.99	0	0	no idealized FRET value	350.029	0	0.63053	0.58	99.8167	170.348
71.6	0.35549	0.37	346.401	191.066	0.04321	no idealized FRET value	312.77	14.125	0	no idealized FRET value	251.109	0	0.5951	0.58	159.107	233.848
71.7	0.35356	0.37	305.691	167.191	0	no idealized FRET value	375.13	0	0.07089	no idealized FRET value	278.829	21.2748	0.56492	0.58	181.067	235.098
71.8	0.35489	0.37	381.171	209.691	0	no idealized FRET value	287.02	0	0.06747	no idealized FRET value	314.769	22.7748	0.52244	0.58	184.397	201.723
71.9	0.33763	0.37	315.741	160.941	0.0058	no idealized FRET value	299.91	1.75	0.00213	no idealized FRET value	362.929	0.77475	0.69	0.58	90.5167	201.473
72	0.34454	0.37	315.691	165.941	0.05465	no idealized FRET value	263.82	15.25	0.11348	no idealized FRET value	316.589	40.5247	0.58907	0.58	123.717	177.348
72.1	0.52176	0.37	262.551	286.441	0	no idealized FRET value	365.98	0	0.03381	no idealized FRET value	350.829	12.2747	0.63421	0.58	126.297	218.973
72.2	0.62383	0.37	195.261	323.816	0.03387	no idealized FRET value	288.84	10.125	0	no idealized FRET value	376.059	0	0.58837	0.58	154.247	220.473
72.3	0.41943	0.37	313.091	226.191	0	no idealized FRET value	281.31	0	0.06818	no idealized FRET value	343.709	25.1498	0.6587	0.58	107.437	207.348
72.4	0.27576	0.37	333.061	126.816	0	no idealized FRET value	335.96	0	0.04449	no idealized FRET value	303.869	14.1497	0.67717	0.58	125.847	263.973
72.5	0.31551	0.37	367.591	169.441	0.06258	no idealized FRET value	282.76	18.875	0	no idealized FRET value	311.169	0	0.57462	0.58	178.017	240.473
72.6	0.3768	0.37	296.581	179.316	0	no idealized FRET value	264.13	0	0.08397	no idealized FRET value	346.639	31.7748	0.55532	0.58	147.617	184.348
72.7	0.39066	0.37	295.481	189.441	0.0027	no idealized FRET value	322.89	0.875	0.01489	no idealized FRET value	258.029	3.89975	0.61566	0.58	138.257	221.473
72.8	0.36205	0.37	354.291	201.066	0.01527	no idealized FRET value	257.94	4	0	no idealized FRET value	342.009	0	0.53288	0.58	162.587	185.473
72.9	0.35655	0.37	208.331	115.441	0	no idealized FRET value	300.94	0	0	no idealized FRET value	296.029	0	0.57717	0.58	111.977	152.848
73	0.39277	0.37	285.541	184.691	0.16043	no idealized FRET value	231.57	44.25	0	no idealized FRET value	343.159	0	0.65475	0.58	135.897	257.723
73.1	0.31703	0.37	307.931	142.941	0.05908	no idealized FRET value	256.82	16.125	0.07823	no idealized FRET value	362.629	30.7748	0.66623	0.58	120.097	239.723
73.2	0.30383	0.37	392.541	171.316	0.03982	no idealized FRET value	361.7	15	0	no idealized FRET value	313.179	0	0.59121	0.58	172.927	250.098
73.3	0.3285	0.37	373.451	182.691	0.05201	no idealized FRET value	284.79	15.625	0.06391	no idealized FRET value	331.749	22.6498	0.64612	0.58	119.317	217.848
73.4	0.46706	0.37	282.911	247.941	0	no idealized FRET value	327.12	0	0.12135	no idealized FRET value	281.649	38.8997	0.61458	0.58	125.487	200.098
73.5	0.30184	0.37	493.991	213.566	0.03352	no idealized FRET value	320.79	11.125	0	no idealized FRET value	376.019	0	0.58869	0.58	131.597	188.348
73.6	0.37279	0.37	488.231	290.191	0	no idealized FRET value	399.91	0	0	no idealized FRET value	261.259	0	0.60852	0.58	128.487	199.723
73.7	0.53332	0.57	206.131	235.566	0.01597	no idealized FRET value	284.9	4.625	0.1796	no idealized FRET value	209.669	45.8997	0.53828	0.58	208.947	243.598
73.8	0.51535	0.57	336.741	358.066	0	no idealized FRET value	282.05	0	0	no idealized FRET value	239.199	0	0.74028	0.58	98.7067	281.348
73.9	0.32084	0.57	365.561	172.691	0	no idealized FRET value	305.09	0	0.04513	no idealized FRET value	325.829	15.3997	0.58939	0.58	130.607	187.473
74	0.57889	0.57	188.911	259.691	0.06198	no idealized FRET value	283.76	18.75	0.07837	no idealized FRET value	295.769	25.1498	0.73193	0.58	83.2667	227.348
74.1	0.53531	0.57	236.721	272.691	0.10768	no idealized FRET value	277.62	33.5	0.04643	no idealized FRET value	282.899	13.7747	0.54097	0.58	193.127	227.598
74.2	0.61544	0.57	220.931	353.566	0.03977	no idealized FRET value	301.8	12.5	0.03835	no idealized FRET value	376.769	15.0247	0.62589	0.58	115.567	193.348
74.3	0.61472	0.57	198.331	316.441	0.09581	no idealized FRET value	273.67	29	0.01332	no idealized FRET value	325.939	4.39975	0.69585	0.58	97.2967	222.598
74.4	0.55429	0.57	249.331	310.066	0	no idealized FRET value	355.88	0	0	no idealized FRET value	301.019	0	0.58204	0.58	125.737	175.098
74.5	0.51047	0.57	215.231	224.441	0	no idealized FRET value	256.12	0	0.12325	no idealized FRET value	252.719	35.5247	0.53821	0.58	202.037	235.473
74.6	0.65455	0.57	156.581	296.691	0	no idealized FRET value	259.08	0	0.08697	no idealized FRET value	304.719	29.0248	0.60246	0.58	136.407	206.723
74.7	0.58862	0.57	204.561	292.691	0.04354	no idealized FRET value	282.82	12.875	0.20742	no idealized FRET value	331.109	86.6497	0.57598	0.58	132.677	180.223
74.8	0.52163	0.57	238.841	260.441	0	no idealized FRET value	258.07	0	0	no idealized FRET value	370.069	0	0.69852	0.58	95.3167	220.848
74.9	0.62538	0.57	204.081	340.691	0.03677	no idealized FRET value	307.8	11.75	0.02928	no idealized FRET value	290.939	8.77475	0.62495	0.58	137.187	228.598
75	0.57564	0.57	191.901	260.316	0.00782	no idealized FRET value	332.86	2.625	0	no idealized FRET value	365.119	0	0.5435	0.58	142.767	169.973
75.1	0.54142	0.57	237.641	280.566	0	no idealized FRET value	292.97	0	0	no idealized FRET value	299.089	0	0.69325	0.58	113.927	257.473
75.2	0.54309	0.57	224.791	267.191	0.04703	no idealized FRET value	293.79	14.5	0.09593	no idealized FRET value	320.649	34.0247	0.54819	0.58	191.087	231.848
75.3	0.51986	0.57	273.441	296.066	0.02891	no idealized FRET value	272.88	8.125	0.1401	no idealized FRET value	295.539	48.1497	0.58039	0.58	152.347	210.723
75.4	0.59814	0.57	225.111	335.066	0	no idealized FRET value	349.91	0	0.03944	no idealized FRET value	295.899	12.1497	0.59253	0.58	158.147	229.973
75.5	0.54885	0.57	208.941	254.191	0	no idealized FRET value	309.21	0	0.05008	no idealized FRET value	315.829	16.6498	0.60444	0.58	154.097	235.473
75.6	0.579	0.57	219.451	301.816	0	no idealized FRET value	331.02	0	0.07674	no idealized FRET value	341.679	28.3998	0.63928	0.58	139.007	246.348
75.7	0.68161	0.57	139.581	298.816	0	no idealized FRET value	324.06	0	0	no idealized FRET value	328.989	0	0.71443	0.58	100.017	250.223
75.8	0.52445	0.57	285.241	314.566	0.12278	no idealized FRET value	253.63	35.5	0.20245	no idealized FRET value	277.339	70.3997	0.6213	0.58	120.517	197.723
75.9	0.61063	0.57	188.551	295.691	0	no idealized FRET value	280.04	0	0	no idealized FRET value	308.089	0	0.60282	0.58	162.967	247.348
76	0.59359	0.57	220.251	321.691	0	no idealized FRET value	278.12	0	0.00501	no idealized FRET value	278.029	1.39975	0.72803	0.58	67.7467	181.348
76.1	0.49563	0.57	244.041	239.816	0	no idealized FRET value	275.08	0	0	no idealized FRET value	314.039	0	0.68457	0.58	114.027	247.473
76.2	0.57938	0.57	189.891	261.566	0.02667	no idealized FRET value	250.92	6.875	0.06726	no idealized FRET value	223.949	16.1498	0.58999	0.58	155.217	223.348
76.3	0.5253	0.57	248.681	275.191	0	no idealized FRET value	259.13	0	0.0029	no idealized FRET value	352.939	1.02475	0.60867	0.58	165.857	257.973
76.4	0.59136	0.57	159.241	230.441	0	no idealized FRET value	356.11	0	0.03475	no idealized FRET value	354.819	12.7747	0.63072	0.58	130.257	222.473
76.5	0.64514	0.57	169.451	308.066	0	no idealized FRET value	309.99	0	0.0954	no idealized FRET value	360.559	38.0247	0.64591	0.58	139.917	255.223
76.6	0.54808	0.57	199.081	241.441	0	no idealized FRET value	429.97	0	0.06189	no idealized FRET value	335.749	22.1498	0.6601	0.58	97.6267	189.598
76.7	0.56632	0.57	207.771	271.316	0	no idealized FRET value	256	0	0.17146	no idealized FRET value	286.439	59.2747	0.66655	0.58	127.927	255.723
76.8	0.57722	0.57	230.311	314.441	0.05049	no idealized FRET value	326.72	17.375	0.00731	no idealized FRET value	325.959	2.39975	0.49173	0.58	234.087	226.473
76.9	0.50584	0.57	273.601	280.066	0.00213	no idealized FRET value	292.93	0.625	0.09822	no idealized FRET value	329.619	35.8997	0.6992	0.58	110.927	257.848
77	0.57114	0.57	220.531	293.691	0.02305	no idealized FRET value	317.83	7.5	0.01303	no idealized FRET value	304.969	4.02475	0.65559	0.58	130.007	247.473
77.1	0.61211	0.57	172.801	272.691	0	no idealized FRET value	348.21	0	0	no idealized FRET value	410.099	0	0.41593	0.58	303.107	215.848
77.2	0.57995	0.57	196.781	271.691	0	no idealized FRET value	286.02	0	0	no idealized FRET value	319.049	0	0.5772	0.58	162.227	221.473
77.3	0.60936	0.57	161.031	251.191	0	no idealized FRET value	352.96	0	0.005	no idealized FRET value	377.899	1.89975	0.7134	0.58	75.6667	188.348
77.4	0.62905	0.57	172.601	292.691	0	no idealized FRET value	354.27	0	0.07199	no idealized FRET value	296.789	23.0248	0.60258	0.58	118.697	179.973
77.5	0.6704	0.57	127.981	260.316	0.01354	no idealized FRET value	318.86	4.375	0.04575	no idealized FRET value	289.889	13.8997	0.5775	0.58	136.607	186.723
77.6	0.61999	0.57	176.641	288.191	0.00157	no idealized FRET value	317.9	0.5	0	no idealized FRET value	371.179	0	0.61395	0.58	149.087	237.098
77.7	0.48986	0.57	262.891	252.441	0	no idealized FRET value	336.94	0	0.02861	no idealized FRET value	247.009	7.27475	0.63052	0.58	114.547	195.473
77.8	0.52126	0.57	211.181	229.941	0	no idealized FRET value	335.93	0	0	no idealized FRET value	343.289	0	0.72477	0.58	93.0767	245.098
77.9	0.53791	0.57	222.871	259.441	0.02176	no idealized FRET value	252.93	5.625	0.06141	no idealized FRET value	378.669	24.7748	0.7123	0.58	101.017	250.098
78	0.45909	0.57	261.201	221.691	0.01691	no idealized FRET value	268.92	4.625	0.03834	no idealized FRET value	285.919	11.3997	0.58642	0.58	142.447	201.973
78.1	0.65173	0.57	141.911	265.566	0.06999	no idealized FRET value	265.77	20	0.0494	no idealized FRET value	322.819	16.7748	0.5992	0.58	149.227	223.098
78.2	0.58752	0.57	197.681	281.566	0	no idealized FRET value	277.18	0	0	no idealized FRET value	399.119	0	0.64982	0.58	128.107	237.723
78.3	0.62994	0.57	144.111	245.316	0.02969	no idealized FRET value	412.66	12.625	0.00311	no idealized FRET value	328.969	1.02475	0.50141	0.58	185.547	186.598
78.4	0.64998	0.57	141.931	263.566	0	no idealized FRET value	285.01	0	0.04082	no idealized FRET value	364.779	15.5247	0.61956	0.58	133.307	217.098
78.5	0.62176	0.57	165.811	272.566	0.00421	no idealized FRET value	295.92	1.25	0	no idealized FRET value	342.099	0	0.63815	0.58	110.557	194.973
78.6	0.70261	0.57	163.671	386.691	0	no idealized FRET value	382	0	0.04874	no idealized FRET value	329.809	16.8998	0.53009	0.58	158.657	178.973
78.7	0.68452	0.57	127.811	277.316	0.05372	no idealized FRET value	270.81	15.375	0	no idealized FRET value	243.179	0	0.58164	0.58	164.157	228.223
78.8	0.52482	0.57	182.501	201.566	0	no idealized FRET value	348.23	0	0	no idealized FRET value	366.019	0	0.56458	0.58	157.407	204.098
78.9	0.66713	0.57	147.601	295.816	0.03521	no idealized FRET value	304.81	11.125	0.07134	no idealized FRET value	312.759	24.0248	0.68625	0.58	103.257	225.848
79	0.46908	0.57	268.041	236.816	0.11414	no idealized FRET value	272.61	35.125	0.05328	no idealized FRET value	226.979	12.7747	0.64117	0.58	138.987	248.348
79.1	0.56337	0.57	210.761	271.941	0	no idealized FRET value	266.02	0	0.000374339	no idealized FRET value	399.889	0.14975	0.63029	0.58	133.207	227.098
79.2	0.53815	0.57	232.741	271.191	0.031	no idealized FRET value	300.83	9.625	0.00416	no idealized FRET value	364.919	1.52475	0.56701	0.58	157.387	206.098
79.3	0.55885	0.57	192.071	243.316	0	no idealized FRET value	285.97	0	0.00666	no idealized FRET value	357.919	2.39975	0.58873	0.58	159.167	227.848
79.4	0.57319	0.57	248.101	333.191	0	no idealized FRET value	277.02	0	0.07729	no idealized FRET value	292.779	24.5248	0.56589	0.58	207.677	270.723
79.5	0.64633	0.57	176.301	322.191	0.04105	no idealized FRET value	221.93	9.5	0	no idealized FRET value	314.039	0	0.54859	0.58	159.507	193.848
79.6	0.61376	0.57	178.681	283.941	0	no idealized FRET value	310.98	0	0	no idealized FRET value	354.019	0	0.60237	0.58	154.117	233.473
79.7	0.59612	0.57	165.101	243.691	0	no idealized FRET value	303.15	0	0.07307	no idealized FRET value	304.769	24.0248	0.48372	0.58	178.747	167.473
79.8	0.67645	0.57	144.541	302.191	0	no idealized FRET value	265.18	0	0.02875	no idealized FRET value	304.919	9.02475	0.65324	0.58	146.697	276.348
79.9	0.65754	0.57	174.181	334.441	0.03298	no idealized FRET value	252.9	8.625	0.01799	no idealized FRET value	328.919	6.02475	0.62095	0.58	134.277	219.973
80	0.55242	0.57	175.361	216.441	0.00971	no idealized FRET value	305.89	3	0	no idealized FRET value	334.039	0	0.70583	0.58	100.117	240.223
80.1	0.53747	0.57	220.901	256.691	0.051	no idealized FRET value	269.82	14.5	0.09859	no idealized FRET value	307.669	33.6497	0.66372	0.58	130.897	258.348
80.2	0.62724	0.57	171.641	288.816	0	no idealized FRET value	289.04	0	0.09163	no idealized FRET value	323.659	32.6497	0.66829	0.58	118.117	237.973
80.3	0.61525	0.57	197.341	315.566	0.01689	no idealized FRET value	261.93	4.5	0.0634	no idealized FRET value	332.749	22.5248	0.54	0.58	109.227	128.223
80.4	0.64789	0.57	150.781	277.441	0.03978	no idealized FRET value	313.78	13	0.05206	no idealized FRET value	389.689	21.3998	0.6386	0.58	134.107	236.973
80.5	0.64483	0.57	154.741	280.941	0.0933	no idealized FRET value	325.56	33.5	0.03912	no idealized FRET value	356.799	14.5247	0.65309	0.58	140.817	265.098
80.6	0.58911	0.57	188.801	270.691	0.07144	no idealized FRET value	238.82	18.375	0.05792	no idealized FRET value	386.669	23.7748	0.69293	0.58	103.187	232.848
80.7	0.57215	0.57	206.721	276.441	0.04078	no idealized FRET value	305.79	13	0.11701	no idealized FRET value	326.549	43.2747	0.64422	0.58	91.8667	166.348
80.8	0.57907	0.57	223.391	307.316	0	no idealized FRET value	291.01	0	0.05286	no idealized FRET value	293.859	16.3998	0.83078	0.58	43.4567	213.348
80.9	0.56757	0.57	230.431	302.441	0.03051	no idealized FRET value	301.83	9.5	0.01209	no idealized FRET value	328.939	4.02475	0.68016	0.58	89.6267	190.598
81	0.55114	0.57	207.931	255.316	0.01116	no idealized FRET value	287.91	3.25	0	no idealized FRET value	312.019	0	0.60575	0.58	130.477	200.473
81.1	0.51726	0.57	246.791	264.441	0	no idealized FRET value	255.05	0	0.03834	no idealized FRET value	285.919	11.3997	0.59008	0.58	153.247	220.598
81.2	0.67148	0.57	141.671	289.566	0	no idealized FRET value	385.1	0	0	no idealized FRET value	375.939	0	0.56997	0.58	142.577	188.973
81.3	0.56672	0.57	218.611	285.941	0	no idealized FRET value	265.15	0	0.04871	no idealized FRET value	295.869	15.1497	0.62275	0.58	105.767	174.598
81.4	0.701	0.57	125.641	294.566	0	no idealized FRET value	260.18	0	0	no idealized FRET value	344.089	0	0.63511	0.58	101.747	177.098
81.5	0.44582	0.57	255.371	205.441	0	no idealized FRET value	312.14	0	0.01757	no idealized FRET value	357.879	6.39975	0.62632	0.58	134.227	224.973
81.6	0.64659	0.57	168.451	308.191	0.07602	no idealized FRET value	256.77	21.125	0.0242	no idealized FRET value	248.019	6.14975	0.72369	0.58	86.2767	225.973
81.7	0.59317	0.57	196.631	286.691	0.00877	no idealized FRET value	226	2	0.00455	no idealized FRET value	279.029	1.27475	0.53441	0.58	146.777	168.473
81.8	0.58009	0.57	172.151	237.816	0.00775	no idealized FRET value	287.92	2.25	0.08226	no idealized FRET value	284.779	25.5248	0.74782	0.58	80.1667	237.723
81.9	0.67381	0.57	134.791	278.441	0	no idealized FRET value	256	0	0.02275	no idealized FRET value	290.959	6.77475	0.48956	0.58	179.697	172.348
82	0.62949	0.57	194.201	329.941	0.08645	no idealized FRET value	237.78	22.5	0.01222	no idealized FRET value	284.999	3.52475	0.62974	0.58	106.697	181.473
82.1	0.60944	0.57	172.831	269.691	0	no idealized FRET value	277.05	0	0.15317	no idealized FRET value	258.599	46.7747	0.72471	0.58	80.4267	211.723
82.2	0.54024	0.57	204.091	239.816	0.05368	no idealized FRET value	204.93	11.625	0	no idealized FRET value	326.179	0	0.75066	0.58	90.7967	273.348
82.3	0.60661	0.57	180.731	278.691	0.10176	no idealized FRET value	273.65	31	0	no idealized FRET value	332.999	0	0.64936	0.58	120.267	222.723
82.4	0.52733	0.57	225.941	252.066	0.04838	no idealized FRET value	245.87	12.5	0.02186	no idealized FRET value	319.919	7.14975	0.56284	0.58	153.477	197.598
82.5	0.58817	0.57	174.041	248.566	0.02141	no idealized FRET value	239.95	5.25	0.00691	no idealized FRET value	326.959	2.27475	0.56689	0.58	150.487	196.973
82.6	0.53466	0.57	231.791	266.316	0.05748	no idealized FRET value	280.78	17.125	0	no idealized FRET value	355.999	0	0.59307	0.58	116.797	170.223
82.7	0.61092	0.57	177.731	279.066	0	no idealized FRET value	296.98	0	0.04962	no idealized FRET value	378.719	19.7748	0.51001	0.58	156.817	163.223
82.8	0.55304	0.57	239.481	296.316	0.08935	no idealized FRET value	323.58	31.75	0	no idealized FRET value	254.319	0	0.53982	0.58	179.317	210.348
82.9	0.6263	0.57	201.121	337.066	0.06019	no idealized FRET value	249.83	16	0	no idealized FRET value	312.209	0	0.65088	0.58	130.057	242.473
83	0.56466	0.57	209.761	272.066	0	no idealized FRET value	297.15	0	0.03945	no idealized FRET value	301.889	12.3997	0.54187	0.58	156.597	185.223
83.1	0.6537	0.57	152.671	288.191	0.04842	no idealized FRET value	262.84	13.375	0.06185	no idealized FRET value	377.669	24.8998	0.59373	0.58	156.167	228.223
83.2	0.48088	0.57	259.021	239.941	0.10258	no idealized FRET value	230.75	26.375	0.0507	no idealized FRET value	325.809	17.3998	0.50348	0.58	173.667	176.098
83.3	0.64908	0.57	157.631	291.566	0.01691	no idealized FRET value	268.92	4.625	0.05007	no idealized FRET value	422.639	22.2748	0.5214	0.58	203.177	221.348
83.4	0.60838	0.57	183.661	285.316	0	no idealized FRET value	282.08	0	0	no idealized FRET value	269.099	0	0.5833	0.58	153.307	214.598
83.5	0.51754	0.57	239.871	257.316	0	no idealized FRET value	266.2	0	0.05947	no idealized FRET value	409.619	25.8998	0.62135	0.58	143.117	234.848
83.6	0.5323	0.57	249.591	284.066	0.05511	no idealized FRET value	295.76	17.25	0.09698	no idealized FRET value	301.689	32.3997	0.52386	0.58	155.737	171.348
83.7	0.65141	0.57	179.171	334.816	0	no idealized FRET value	261.12	0	0	no idealized FRET value	337.069	0	0.66987	0.58	121.037	245.598
83.8	0.59262	0.57	181.871	264.566	0	no idealized FRET value	246.04	0	0	no idealized FRET value	300.069	0	0.52439	0.58	158.697	174.973
83.9	0.60542	0.57	179.761	275.816	0.05482	no idealized FRET value	301.75	17.5	0.0142	no idealized FRET value	287.989	4.14975	0.63685	0.58	90.9367	159.473
84	0.55102	0.57	255.291	313.316	0	no idealized FRET value	319.09	0	0.00258	no idealized FRET value	299.009	0.77475	0.59082	0.58	128.627	185.723
84.1	0.59784	0.57	190.671	283.441	0	no idealized FRET value	308.28	0	0	no idealized FRET value	313.029	0	0.5986	0.58	155.137	231.348
84.2	0.59936	0.57	182.781	273.441	0.06812	no idealized FRET value	278.75	20.375	0	no idealized FRET value	293.159	0	0.66502	0.58	124.027	246.223
84.3	0.666	0.57	153.491	306.066	0.06595	no idealized FRET value	302.71	21.375	0.01356	no idealized FRET value	310.959	4.27475	0.61739	0.58	147.087	237.348
84.4	0.60079	0.57	214.251	322.441	0.00219	no idealized FRET value	284.94	0.625	0.08037	no idealized FRET value	287.779	25.1498	0.61677	0.58	121.537	195.598
84.5	0.5457	0.57	215.881	259.316	0	no idealized FRET value	220.05	0	0	no idealized FRET value	270.059	0	0.78028	0.58	63.3167	224.848
84.6	0.50223	0.57	233.101	235.191	0.03968	no idealized FRET value	229.92	9.5	0	no idealized FRET value	308.109	0	0.58712	0.58	139.487	198.348
84.7	0.5689	0.57	252.101	332.691	0	no idealized FRET value	283.04	0	0.02055	no idealized FRET value	322.919	6.77475	0.69294	0.58	106.117	239.473
84.8	0.66192	0.57	140.811	275.691	0.09779	no idealized FRET value	253.71	27.5	0.04567	no idealized FRET value	266.929	12.7747	0.48533	0.58	194.567	183.473
84.9	0.59757	0.57	182.801	271.441	0.09343	no idealized FRET value	316.58	32.625	0	no idealized FRET value	312.219	0	0.56941	0.58	157.367	208.098
85	0.59533	0.57	216.291	318.191	0	no idealized FRET value	240.16	0	0	no idealized FRET value	308.019	0	0.72643	0.58	93.0567	247.098
85.1	0.6693	0.57	139.741	282.816	0	no idealized FRET value	224.18	0	0.07606	no idealized FRET value	323.719	26.6498	0.51309	0.58	198.307	208.973
85.2	0.52872	0.57	220.001	246.816	0.11555	no idealized FRET value	227.72	29.75	0	no idealized FRET value	392.159	0	0.5893	0.58	145.377	208.598
85.3	0.67551	0.57	158.251	329.441	0	no idealized FRET value	292.29	0	0.04744	no idealized FRET value	326.819	16.2748	0.55497	0.58	159.457	198.848
85.4	0.60444	0.57	176.821	270.191	0	no idealized FRET value	241.04	0	0.0578	no idealized FRET value	295.839	18.1498	0.51285	0.58	169.647	178.598
85.5	0.60101	0.57	202.441	304.941	0.10237	no idealized FRET value	247.71	28.25	0.03441	no idealized FRET value	305.899	10.8997	0.72188	0.58	108.687	282.098
85.6	0.47263	0.57	237.321	212.691	0.08406	no idealized FRET value	314.62	28.875	0.08018	no idealized FRET value	259.839	22.6498	0.62105	0.58	156.877	257.098
85.7	0.58767	0.57	191.771	273.316	0	no idealized FRET value	207.13	0	0.0837	no idealized FRET value	291.759	26.6498	0.69296	0.58	111.977	252.723
85.8	0.62259	0.57	154.011	254.066	0	no idealized FRET value	285.14	0	0.1032	no idealized FRET value	283.709	32.6497	0.67718	0.58	92.5867	194.223
85.9	0.63105	0.57	154.901	264.941	0	no idealized FRET value	254.13	0	0.11487	no idealized FRET value	302.619	39.2747	0.54875	0.58	174.307	211.973
86	0.52291	0.57	223.021	244.441	0.1254	no idealized FRET value	205.75	29.5	0.03415	no idealized FRET value	318.879	11.2747	0.57164	0.58	155.377	207.348
86.1	0.58266	0.57	228.271	318.691	0	no idealized FRET value	234.21	0	0.14879	no idealized FRET value	300.489	52.5247	0.71357	0.58	91.2567	227.348
86.2	0.58503	0.57	185.891	262.066	0	no idealized FRET value	282.05	0	0.08283	no idealized FRET value	311.719	28.1498	0.6516	0.58	124.167	232.223
86.3	0.57968	0.57	148.511	204.816	0.02078	no idealized FRET value	329.82	7	0.11097	no idealized FRET value	300.639	37.5247	0.60804	0.58	124.557	193.223
86.4	0.60142	0.57	211.291	318.816	0	no idealized FRET value	338.07	0	0.00533	no idealized FRET value	330.959	1.77475	0.62975	0.58	149.907	254.973
86.5	0.61171	0.57	189.521	298.566	0	no idealized FRET value	247.19	0	0.02952	no idealized FRET value	341.859	10.3997	0.55932	0.58	163.367	207.348
86.6	0.4157	0.57	222.881	158.566	0	no idealized FRET value	304.14	0	0.01281	no idealized FRET value	290.989	3.77475	0.55583	0.58	171.287	214.348
86.7	0.55669	0.57	205.901	258.566	0.00325	no idealized FRET value	344.86	1.125	0.02068	no idealized FRET value	308.939	6.52475	0.74848	0.58	95.6767	284.723
86.8	0.59448	0.57	188.741	276.691	0	no idealized FRET value	294.09	0	0.02274	no idealized FRET value	344.879	8.02475	0.60726	0.58	142.267	219.973
86.9	0.52458	0.57	155.831	171.941	0.08046	no idealized FRET value	212.85	18.625	0	no idealized FRET value	301.029	0	0.71568	0.58	112.667	283.598
87	0.57581	0.57	170.221	231.066	0	no idealized FRET value	351.11	0	0.03877	no idealized FRET value	381.759	15.3997	0.45169	0.58	177.957	146.598
87.1	0.56723	0.57	207.761	272.316	0.06886	no idealized FRET value	312.68	23.125	0.12108	no idealized FRET value	289.629	39.8997	0.61227	0.58	147.137	232.348
87.2	0.51552	0.57	229.021	243.691	0.01145	no idealized FRET value	323.86	3.75	0.04727	no idealized FRET value	355.769	17.6498	0.6414	0.58	116.417	208.223
87.3	0.60863	0.57	207.261	322.316	0	no idealized FRET value	294.1	0	0	no idealized FRET value	315.109	0	0.67159	0.58	114.167	233.473
87.4	0.63572	0.57	162.701	283.941	0	no idealized FRET value	309.99	0	0.01683	no idealized FRET value	373.859	6.39975	0.58562	0.58	151.317	213.848
87.5	0.48818	0.57	200.581	191.316	0	no idealized FRET value	415.18	0	0.03755	no idealized FRET value	256.969	10.0247	0.53847	0.58	165.507	193.098
87.6	0.57416	0.57	180.091	242.816	0.08878	no idealized FRET value	315.6	30.75	0	no idealized FRET value	350.969	0	0.42168	0.58	192.997	140.723
87.7	0.59553	0.57	172.981	254.691	0	no idealized FRET value	316.01	0	0.00398	no idealized FRET value	318.979	1.27475	0.60261	0.58	105.907	160.598
87.8	0.55638	0.57	228.591	286.691	0.05952	no idealized FRET value	250.83	15.875	0.00812	no idealized FRET value	338.939	2.77475	0.5834	0.58	133.607	187.098
87.9	0.60934	0.57	201.351	314.066	0	no idealized FRET value	331.03	0	0	no idealized FRET value	335.219	0	0.62687	0.58	123.417	207.348
88	0.56312	0.57	241.331	311.066	0.14293	no idealized FRET value	240.6	40.125	0.00239	no idealized FRET value	322.979	0.77475	0.48566	0.58	173.787	164.098
88.1	0.61926	0.57	209.081	340.066	0	no idealized FRET value	344.13	0	0.01103	no idealized FRET value	360.899	4.02475	0.63576	0.58	104.687	182.723
88.2	0.59675	0.57	187.731	277.816	0.02033	no idealized FRET value	234.96	4.875	0	no idealized FRET value	339.019	0	0.58731	0.58	114.867	163.473
88.3	0.58583	0.57	193.761	274.066	0.0205	no idealized FRET value	220.98	4.625	0.10697	no idealized FRET value	298.659	35.7747	0.64676	0.58	114.407	209.473
88.4	0.53989	0.57	243.581	285.816	0.00883	no idealized FRET value	322.87	2.875	0	no idealized FRET value	433.989	0	0.78593	0.58	64.2067	235.723
88.5	0.44536	0.57	225.651	181.191	0	no idealized FRET value	317.96	0	0.06268	no idealized FRET value	323.769	21.6498	0.56844	0.58	166.247	218.973
88.6	0.57419	0.57	223.451	301.316	0.09581	no idealized FRET value	260.7	27.625	0	no idealized FRET value	310.039	0	0.4768	0.58	198.587	180.973
88.7	0.47516	0.57	230.371	208.566	0.01631	no idealized FRET value	361.79	6	0.07527	no idealized FRET value	339.689	27.6498	0.63294	0.58	157.727	271.973
88.8	0.57501	0.57	176.141	238.316	0	no idealized FRET value	318.92	0	0.06822	no idealized FRET value	247.899	18.1498	0.56446	0.58	120.927	156.723
88.9	0.62806	0.57	171.631	289.816	0.01544	no idealized FRET value	342.82	5.375	0	no idealized FRET value	340.089	0	0.5215	0.58	153.777	167.598
89	0.45769	0.57	255.271	215.441	0.12815	no idealized FRET value	217.71	32	0.04047	no idealized FRET value	305.879	12.8997	0.63848	0.58	119.387	210.848
89.1	0.57051	0.57	224.481	298.191	0.03531	no idealized FRET value	310.8	11.375	0.06799	no idealized FRET value	308.779	22.5248	0.73682	0.58	87.0967	243.848
89.2	0.50305	0.57	219.251	221.941	0	no idealized FRET value	300.19	0	0	no idealized FRET value	353.989	0	0.65336	0.58	116.307	219.223
89.3	0.72287	0.57	120.451	314.191	0	no idealized FRET value	267.1	0	0.13975	no idealized FRET value	292.549	47.5247	0.58892	0.58	140.457	201.223
89.4	0.65017	0.57	127.221	236.441	0	no idealized FRET value	343.05	0	0	no idealized FRET value	335.359	0	0.54673	0.58	135.837	163.848
89.5	0.57272	0.57	154.481	207.066	0	no idealized FRET value	325.97	0	0.10907	no idealized FRET value	311.619	38.1497	0.5435	0.58	152.637	181.723
89.6	0.66785	0.57	169.131	340.066	0	no idealized FRET value	310.94	0	0	no idealized FRET value	275.129	0	0.72678	0.58	91.1067	242.348
89.7	0.50265	0.57	253.861	256.566	0	no idealized FRET value	265.09	0	0.0017	no idealized FRET value	308.999	0.52475	0.53519	0.58	186.267	214.473
89.8	0.55228	0.57	227.651	280.816	0	no idealized FRET value	318.07	0	0.03478	no idealized FRET value	385.769	13.8997	0.59868	0.58	138.407	206.473
89.9	0.56553	0.57	214.681	279.441	0.09513	no idealized FRET value	274.67	28.875	0	no idealized FRET value	254.179	0	0.62216	0.58	115.597	190.348
90	0.57196	0.57	211.651	282.816	0	no idealized FRET value	317.27	0	0.07506	no idealized FRET value	286.799	23.2748	0.56632	0.58	122.887	160.473
90.1	0.61271	0.57	171.811	271.816	0.05066	no idealized FRET value	292.78	15.625	0	no idealized FRET value	349.149	0	0.57847	0.58	168.127	230.723
90.2	0.57226	0.57	226.431	302.941	0.06805	no idealized FRET value	268.77	19.625	0.06693	no idealized FRET value	315.769	22.6498	0.72215	0.58	84.3467	219.223
90.3	0.72356	0.57	111.681	292.316	0	no idealized FRET value	346.94	0	0	no idealized FRET value	316.059	0	0.70128	0.58	116.757	274.098
90.4	0.61946	0.57	142.251	231.566	0	no idealized FRET value	337.23	0	0.04765	no idealized FRET value	337.799	16.8998	0.53751	0.58	142.807	165.973
90.5	0.53616	0.57	225.851	261.066	0.01612	no idealized FRET value	312.86	5.125	0.1219	no idealized FRET value	322.539	44.7747	0.63584	0.58	92.9067	162.223
90.6	0.56979	0.57	155.491	205.941	0.04532	no idealized FRET value	244.88	11.625	0.03999	no idealized FRET value	390.739	16.2748	0.64231	0.58	132.107	237.223
90.7	0.55104	0.57	246.411	302.441	0	no idealized FRET value	256.07	0	0.19698	no idealized FRET value	324.189	79.5247	0.56101	0.58	123.907	158.348
90.8	0.6835	0.57	108.271	233.816	0	no idealized FRET value	365.17	0	0.28194	no idealized FRET value	255.069	100.15	0.52939	0.58	194.217	218.473
90.9	0.6176	0.57	173.721	280.566	0	no idealized FRET value	337.88	0	0.00279	no idealized FRET value	321.979	0.89975	0.52306	0.58	172.537	189.223
91	0.56168	0.57	190.071	243.566	0	no idealized FRET value	260.25	0	0	no idealized FRET value	311.179	0	0.62436	0.58	114.597	190.473
91.1	0.59266	0.57	215.341	313.316	0	no idealized FRET value	204.14	0	0.05369	no idealized FRET value	286.869	16.2748	0.66376	0.58	113.267	223.598
91.2	0.55652	0.57	211.821	265.816	0	no idealized FRET value	261.99	0	0	no idealized FRET value	351.959	0	0.59876	0.58	148.247	221.223
91.3	0.59321	0.57	187.771	273.816	0	no idealized FRET value	322	0	0.1148	no idealized FRET value	251.749	32.6497	0.62105	0.58	156.877	257.098
91.4	0.52715	0.57	187.421	208.941	0.03387	no idealized FRET value	288.84	10.125	0.11614	no idealized FRET value	304.609	40.0247	0.63434	0.58	149.857	259.973
91.5	0.5582	0.57	191.091	241.441	0.03044	no idealized FRET value	218.96	6.875	0.09717	no idealized FRET value	305.679	32.8997	0.66962	0.58	96.5667	195.723
91.6	0.48674	0.57	233.241	221.191	0	no idealized FRET value	254.17	0	0.12677	no idealized FRET value	307.559	44.6497	0.51952	0.58	196.277	212.223
91.7	0.59903	0.57	228.051	340.691	0	no idealized FRET value	308.07	0	0.03098	no idealized FRET value	344.849	11.0247	0.53568	0.58	192.187	221.723
91.8	0.76232	0.57	103.301	331.316	0.02517	no idealized FRET value	246.93	6.375	0.01826	no idealized FRET value	397.819	7.39975	0.80323	0.58	56.2767	229.723
91.9	0.59989	0.57	201.471	302.066	0.02286	no idealized FRET value	277.89	6.5	0	no idealized FRET value	336.989	0	0.65205	0.58	135.927	254.723
92	0.55994	0.57	204.881	260.691	0.02325	no idealized FRET value	330.81	7.875	0.07384	no idealized FRET value	332.709	26.5248	0.63512	0.58	89.9667	156.598
92.1	0.60968	0.57	220.031	343.691	0.00823	no idealized FRET value	376.8	3.125	0.0128	no idealized FRET value	348.909	4.52475	0.54465	0.58	182.237	217.973
92.2	0.63464	0.57	172.531	299.691	0	no idealized FRET value	292.16	0	0.04475	no idealized FRET value	384.729	18.0248	0.6701	0.58	110.267	223.973
92.3	0.50205	0.57	218.271	220.066	0.06758	no idealized FRET value	289.73	21	0.00581	no idealized FRET value	367.909	2.14975	0.59092	0.58	137.487	198.598
92.4	0.56168	0.57	190.071	243.566	0	no idealized FRET value	361.97	0	0.07958	no idealized FRET value	293.769	25.3998	0.69522	0.58	96.3267	219.723
92.5	0.41795	0.57	231.791	166.441	0	no idealized FRET value	382.84	0	0.12087	no idealized FRET value	316.559	43.5247	0.57469	0.58	145.497	196.598
92.6	0.57257	0.57	170.251	228.066	0.04925	no idealized FRET value	238.88	12.375	0.0429	no idealized FRET value	312.859	14.0247	0.73352	0.58	82.2767	226.473
92.7	0.56454	0.57	188.071	243.816	0	no idealized FRET value	269.1	0	0.02906	no idealized FRET value	355.839	10.6497	0.69812	0.58	83.6067	193.348
92.8	0.57279	0.57	183.061	245.441	0	no idealized FRET value	259.23	0	0.1802	no idealized FRET value	408.979	89.8997	0.68072	0.58	101.357	216.098
92.9	0.66657	0.57	179.921	359.691	0.00998	no idealized FRET value	334.85	3.375	0.29501	no idealized FRET value	386.289	161.65	0.6746	0.58	100.437	208.223
93	0.60069	0.57	201.461	303.066	0	no idealized FRET value	335.05	0	0.08913	no idealized FRET value	269.789	26.3998	0.59251	0.58	184.727	268.598
93.1	0.55753	0.57	238.441	300.441	0	no idealized FRET value	318.93	0	0	no idealized FRET value	290.109	0	0.65269	0.58	127.097	238.848
93.2	0.52047	0.57	239.841	260.316	0	no idealized FRET value	357	0	0.02012	no idealized FRET value	323.919	6.64975	0.61488	0.58	152.027	242.723
93.3	0.54781	0.57	230.661	279.441	0.02338	no idealized FRET value	370.75	8.875	0	no idealized FRET value	303.089	0	0.47177	0.58	153.087	136.723
93.4	0.55518	0.57	215.781	269.316	0.06337	no idealized FRET value	343.64	23.25	0.000882664	no idealized FRET value	310.999	0.27475	0.52693	0.58	159.667	177.848
93.5	0.47591	0.57	246.201	223.566	0.18098	no idealized FRET value	295.28	65.25	0	no idealized FRET value	397.089	0	0.47745	0.58	182.747	166.973
93.6	0.55669	0.57	205.901	258.566	0	no idealized FRET value	208.16	0	0.02645	no idealized FRET value	276.969	7.52475	0.56498	0.58	134.727	174.973
93.7	0.64408	0.57	165.541	299.566	0	no idealized FRET value	260.99	0	0.0632	no idealized FRET value	270.869	18.2748	0.50507	0.58	202.327	206.473
93.8	0.59459	0.57	179.881	263.816	0.00252	no idealized FRET value	346.86	0.875	0.02356	no idealized FRET value	342.879	8.27475	0.50612	0.58	231.977	237.723
93.9	0.55839	0.57	254.211	321.441	0.05119	no idealized FRET value	319.73	17.25	0.06	no idealized FRET value	360.709	23.0248	0.46704	0.58	213.507	187.098
94	0.62699	0.57	192.271	323.191	0	no idealized FRET value	347.88	0	0	no idealized FRET value	326.039	0	0.48873	0.58	187.617	179.348
94.1	0.55812	0.57	201.941	255.066	0.00989	no idealized FRET value	312.88	3.125	0	no idealized FRET value	343.129	0	0.47367	0.58	213.457	192.098
94.2	0.61911	0.57	183.531	298.316	0.19627	no idealized FRET value	271.3	66.25	0.09226	no idealized FRET value	238.849	24.2748	0.55533	0.58	175.237	218.848
94.3	0.55752	0.57	219.701	276.816	0	no idealized FRET value	363.01	0	0	no idealized FRET value	323.269	0	0.5616	0.58	188.987	242.098
94.4	0.66041	0.57	134.951	262.441	0.1041	no idealized FRET value	278.63	32.375	0	no idealized FRET value	299.139	0	0.49661	0.58	210.307	207.473
94.5	0.56392	0.57	226.531	292.941	0	no idealized FRET value	228.04	0	0.02189	no idealized FRET value	285.969	6.39975	0.44747	0.58	212.657	172.223
94.6	0.71114	0.57	109.901	270.566	0	no idealized FRET value	291.1	0	0	no idealized FRET value	372.959	0	0.72816	0.58	86.2267	230.973
94.7	0.63734	0.57	175.441	308.316	0	no idealized FRET value	287.99	0	0.13818	no idealized FRET value	238.709	38.2747	0.54306	0.58	143.757	170.848
94.8	0.5571	0.57	223.651	281.316	0	no idealized FRET value	343.08	0	0.01553	no idealized FRET value	271.009	4.27475	0.57753	0.58	119.857	163.848
94.9	0.52216	0.57	207.221	226.441	0.00292	no idealized FRET value	298.92	0.875	0.03695	no idealized FRET value	306.889	11.7747	0.61224	0.58	119.607	188.848
95	0.53324	0.57	229.831	262.566	0.06009	no idealized FRET value	318.7	20.375	0	no idealized FRET value	265.199	0	0.6115	0.58	159.927	251.723
95.1	0.60072	0.57	159.151	239.441	0.01795	no idealized FRET value	259.93	4.75	0.02535	no idealized FRET value	298.939	7.77475	0.79172	0.58	55.4667	210.848
95.2	0.63693	0.57	165.631	290.566	0	no idealized FRET value	268.17	0	0.06848	no idealized FRET value	292.809	21.5248	0.56547	0.58	165.287	215.098
95.3	0.55752	0.57	219.701	276.816	0.0533	no idealized FRET value	210.92	11.875	0.08676	no idealized FRET value	318.689	30.2748	0.5587	0.58	151.537	191.848
95.4	0.61588	0.57	173.741	278.566	0.09779	no idealized FRET value	253.71	27.5	0.12932	no idealized FRET value	230.759	34.2747	0.54948	0.58	163.447	199.348
95.5	0.62289	0.57	182.501	301.441	0.04255	no idealized FRET value	272.84	12.125	0.09031	no idealized FRET value	303.709	30.1498	0.73336	0.58	100.747	277.098
95.6	0.59956	0.57	195.571	292.816	0.03706	no idealized FRET value	337.75	13	0.10416	no idealized FRET value	265.749	30.8998	0.6151	0.58	133.347	213.098
95.7	0.5949	0.57	237.951	349.441	0	no idealized FRET value	281.29	0	0.08673	no idealized FRET value	359.599	34.1497	0.66796	0.58	90.7067	182.473
95.8	0.50363	0.57	215.291	218.441	0.06689	no idealized FRET value	280.75	20.125	0.25245	no idealized FRET value	345.789	116.775	0.59758	0.58	143.337	212.848
95.9	0.60959	0.57	199.381	311.316	0	no idealized FRET value	353.05	0	0.07219	no idealized FRET value	271.839	21.1498	0.61089	0.58	146.167	229.473
96	0.62196	0.57	162.861	267.941	0	no idealized FRET value	355.28	0	0.02743	no idealized FRET value	359.839	10.1497	0.5839	0.58	150.347	210.973
96.1	0.60423	0.57	228.961	349.566	0	no idealized FRET value	313.02	0	0.04779	no idealized FRET value	291.879	14.6497	0.6505	0.58	122.217	227.473
96.2	0.4904	0.57	281.681	271.066	0	no idealized FRET value	298.02	0	0.20463	no idealized FRET value	285.299	73.3997	0.6305	0.58	134.187	228.973
96.3	0.60348	0.57	153.221	233.191	0.00134	no idealized FRET value	278.95	0.375	0	no idealized FRET value	287.049	0	0.42759	0.58	210.807	157.473
96.4	0.56856	0.57	213.661	281.566	0	no idealized FRET value	312.14	0	0.00612	no idealized FRET value	328.959	2.02475	0.58592	0.58	137.527	194.598
96.5	0.5712	0.57	197.861	263.566	0.02643	no idealized FRET value	303.84	8.25	0.02417	no idealized FRET value	414.769	10.2747	0.58516	0.58	144.427	203.723
96.6	0.57443	0.57	196.841	265.691	0	no idealized FRET value	362.16	0	0.00756	no idealized FRET value	347.929	2.64975	0.5937	0.58	117.777	172.098
96.7	0.58482	0.57	163.241	229.941	0	no idealized FRET value	373.05	0	0.08251	no idealized FRET value	251.849	22.6498	0.63587	0.58	117.447	205.098
96.8	0.55357	0.57	198.041	245.566	0	no idealized FRET value	331.09	0	0.06425	no idealized FRET value	351.709	24.1498	0.64012	0.58	115.447	205.348
96.9	0.59804	0.57	193.621	288.066	0.071	no idealized FRET value	333.63	25.5	0	no idealized FRET value	330.979	0	0.53296	0.58	130.987	149.473
97	0.62357	0.57	138.281	229.066	0	no idealized FRET value	407.08	0	0.04655	no idealized FRET value	253.949	12.3997	0.50458	0.58	152.897	155.723
97.1	0.56847	0.57	192.961	254.191	0	no idealized FRET value	340.89	0	0.12288	no idealized FRET value	328.519	46.0247	0.66937	0.58	98.5267	199.473
97.2	0.6976	0.57	124.711	287.691	0.0233	no idealized FRET value	303.85	7.25	0.00852	no idealized FRET value	322.959	2.77475	0.42597	0.58	260.387	193.223
97.3	0.57464	0.57	224.431	303.191	0	no idealized FRET value	348	0	0.0885	no idealized FRET value	315.689	30.6498	0.64144	0.58	133.097	238.098
97.4	0.53873	0.57	184.361	215.316	0.03147	no idealized FRET value	280.86	9.125	0.05089	no idealized FRET value	319.819	17.1498	0.58682	0.58	149.337	212.098
97.5	0.62425	0.57	185.431	308.066	0.02982	no idealized FRET value	296.84	9.125	0	no idealized FRET value	362.089	0	0.5587	0.58	151.537	191.848
97.6	0.54008	0.57	201.131	236.191	0	no idealized FRET value	354	0	0.00272	no idealized FRET value	329.969	0.89975	0.60587	0.58	122.607	188.473
97.7	0.45394	0.57	251.341	208.941	0	no idealized FRET value	285.25	0	0.07827	no idealized FRET value	319.719	27.1498	0.7085	0.58	107.887	262.223
97.8	0.57465	0.57	213.591	288.566	0	no idealized FRET value	289.08	0	0.00562	no idealized FRET value	292.009	1.64975	0.53009	0.58	158.657	178.973
97.9	0.55647	0.57	157.571	197.691	0.00697	no idealized FRET value	266.95	1.875	0	no idealized FRET value	399.199	0	0.66163	0.58	115.247	225.348
98	0.57998	0.57	198.751	274.441	0	no idealized FRET value	339.12	0	0	no idealized FRET value	311.399	0	0.52186	0.58	142.907	155.973
98.1	0.55503	0.57	207.891	259.316	0	no idealized FRET value	375.04	0	0	no idealized FRET value	424.119	0	0.59058	0.58	143.397	206.848
98.2	0.64	0.57	156.761	278.691	0.12552	no idealized FRET value	272.57	39.125	0.04699	no idealized FRET value	281.899	13.8997	0.56385	0.58	161.357	208.598
98.3	0.59385	0.57	169.061	247.191	0.03005	no idealized FRET value	225.95	7	0.03707	no idealized FRET value	318.869	12.2747	0.51375	0.58	247.717	261.723
98.4	0.57086	0.57	207.721	276.316	0	no idealized FRET value	272.1	0	0.07278	no idealized FRET value	275.829	21.6498	0.56207	0.58	152.497	195.723
98.5	0.59163	0.57	192.711	279.191	0	no idealized FRET value	306.06	0	0.03199	no idealized FRET value	329.869	10.8997	0.65126	0.58	138.877	259.348
98.6	0.47742	0.57	234.311	214.066	0	no idealized FRET value	296.16	0	0.10419	no idealized FRET value	294.679	34.2747	0.67882	0.58	120.937	255.598
98.7	0.56526	0.57	200.881	261.191	0	no idealized FRET value	301.13	0	0.0537	no idealized FRET value	308.829	17.5248	0.63049	0.58	148.917	254.098
98.8	0.45852	0.57	301.811	255.566	0.08671	no idealized FRET value	223.81	21.25	0.08509	no idealized FRET value	275.789	25.6498	0.67833	0.58	108.227	228.223
98.9	0.55014	0.57	193.141	236.191	0	no idealized FRET value	271.26	0	0	no idealized FRET value	313.109	0	0.48178	0.58	162.927	151.473
99	0.54811	0.57	202.041	245.066	0.09117	no idealized FRET value	231.78	23.25	0	no idealized FRET value	323.009	0	0.60803	0.58	144.227	223.723
99.1	0.81299	0.57	72.5006	315.191	0.0207	no idealized FRET value	207	4.375	0.04628	no idealized FRET value	363.759	17.6498	0.67162	0.58	98.5067	201.473
99.2	0.57972	0.57	211.561	291.816	0.00382	no idealized FRET value	358.84	1.375	0	no idealized FRET value	357.159	0	0.57421	0.58	115.937	156.348
99.3	0.53967	0.57	212.981	249.691	0.00308	no idealized FRET value	282.94	0.875	0.07347	no idealized FRET value	318.739	25.2748	0.58024	0.58	142.497	196.973
99.4	0.65096	0.57	165.451	308.566	0	no idealized FRET value	321.93	0	0.05957	no idealized FRET value	345.739	21.8998	0.6886	0.58	91.5067	202.348
99.5	0.55268	0.57	186.211	230.066	0	no idealized FRET value	289.05	0	0.02454	no idealized FRET value	333.889	8.39975	0.67896	0.58	115.067	243.348
99.6	0.55174	0.57	217.791	268.066	0	no idealized FRET value	338.16	0	0.0216	no idealized FRET value	306.939	6.77475	0.60135	0.58	194.467	293.348
99.7	0.62065	0.57	164.841	269.691	0.03249	no idealized FRET value	297.83	10	0.0835	no idealized FRET value	245.859	22.3998	0.64345	0.58	124.247	224.223
99.8	0.476	0.57	201.661	183.191	0	no idealized FRET value	302.1	0	0	no idealized FRET value	326.169	0	0.58957	0.58	152.267	218.723
99.9	0.5389	0.57	205.091	239.691	0.00429	no idealized FRET value	318.89	1.375	0.00186	no idealized FRET value	347.949	0.64975	0.70549	0.58	115.727	277.223
100	0.62289	0.57	186.431	307.941	0	no idealized FRET value	302.99	0	0.11596	no idealized FRET value	316.579	41.5247	0.63402	0.58	125.317	217.098
100.1	0.66043	0.57	166.301	323.441	0.04164	no idealized FRET value	333.74	14.5	0	no idealized FRET value	332.199	0	0.58211	0.58	141.497	197.098
100.2	0.65531	0.57	154.611	293.941	0	no idealized FRET value	349.95	0	0.05505	no idealized FRET value	300.839	17.5248	0.5814	0.58	132.637	184.223
100.3	0.56451	0.57	197.931	256.566	0	no idealized FRET value	410.08	0	0.02828	no idealized FRET value	292.939	8.52475	0.61577	0.58	145.137	232.598
100.4	0.60274	0.57	192.581	292.191	0	no idealized FRET value	312.1	0	0.01403	no idealized FRET value	274.009	3.89975	0.60904	0.58	138.317	215.473
100.5	0.60208	0.57	177.831	269.066	0	no idealized FRET value	369.14	0	0	no idealized FRET value	283.229	0	0.48633	0.58	166.857	157.973
100.6	0.62027	0.57	156.001	254.816	0.01364	no idealized FRET value	397.75	5.5	0.00641	no idealized FRET value	275.029	1.77475	0.64144	0.58	108.567	194.223
100.7	0.57417	0.57	190.931	257.441	0	no idealized FRET value	315.23	0	0.02475	no idealized FRET value	266.989	6.77475	0.51903	0.58	172.567	186.223
100.8	0.58641	0.57	186.861	264.941	0	no idealized FRET value	307.07	0	0.07513	no idealized FRET value	315.739	25.6498	0.62124	0.58	135.257	221.848
100.9	0.64876	0.57	136.061	251.316	0.07422	no idealized FRET value	244.8	19.625	0.08307	no idealized FRET value	357.619	32.3997	0.65191	0.58	132.007	247.223
101	0.50832	0.57	261.711	270.566	0	no idealized FRET value	264.06	0	0.03823	no idealized FRET value	267.949	10.6497	0.62239	0.58	147.037	242.348
101.1	0.57732	0.57	167.251	228.441	0	no idealized FRET value	318.11	0	0.06697	no idealized FRET value	320.759	23.0248	0.51352	0.58	184.467	194.723
101.2	0.45878	0.57	225.551	191.191	0.00256	no idealized FRET value	291.93	0.75	0.00245	no idealized FRET value	314.989	0.77475	0.57913	0.58	148.417	204.223
101.3	0.58867	0.57	202.591	289.941	0	no idealized FRET value	280.27	0	0	no idealized FRET value	329.039	0	0.57008	0.58	158.347	209.973
101.4	0.5915	0.57	185.821	269.066	0	no idealized FRET value	272.03	0	0.03232	no idealized FRET value	303.909	10.1497	0.53327	0.58	149.747	171.098
101.5	0.67199	0.57	159.281	326.316	0	no idealized FRET value	357.13	0	0.07297	no idealized FRET value	314.749	24.7748	0.56531	0.58	185.007	240.598
101.6	0.53001	0.57	177.521	200.191	0	no idealized FRET value	307.08	0	0.01436	no idealized FRET value	344.909	5.02475	0.60547	0.58	154.087	236.473
101.7	0.55805	0.57	212.791	268.691	0.00799	no idealized FRET value	294.91	2.375	0.02956	no idealized FRET value	283.949	8.64975	0.53133	0.58	183.337	207.848
101.8	0.54699	0.57	196.131	236.816	0	no idealized FRET value	352.1	0	0	no idealized FRET value	310.239	0	0.52514	0.58	151.777	167.848
101.9	0.58939	0.57	193.721	278.066	0	no idealized FRET value	263	0	0.16971	no idealized FRET value	273.489	55.8997	0.59407	0.58	113.837	166.598
102	0.49253	0.57	254.951	247.441	0.04287	no idealized FRET value	295.8	13.25	0.00511	no idealized FRET value	369.909	1.89975	0.68022	0.58	79.8467	169.848
102.1	0.52391	0.57	241.781	266.066	0.07263	no idealized FRET value	197.9	15.5	0	no idealized FRET value	358.949	0	0.58683	0.58	170.017	241.473
102.2	0.34772	0.57	480.581	256.191	0	no idealized FRET value	316.92	0	0	no idealized FRET value	406.949	0	0.6164	0.58	120.557	193.723
102.3	0.53191	0.57	271.321	308.316	0.000420798	no idealized FRET value	296.93	0.125	0.08558	no idealized FRET value	375.569	35.1497	0.57434	0.58	172.107	232.223
102.4	0.52902	0.57	222.961	250.441	0	no idealized FRET value	245.17	0	0.14881	no idealized FRET value	310.459	54.2747	0.74453	0.58	101.557	295.973
102.5	0.605	0.57	175.831	269.316	0	no idealized FRET value	371.01	0	0.08697	no idealized FRET value	304.719	29.0248	0.6676	0.58	125.957	252.973
102.6	0.55608	0.57	204.921	256.691	0	no idealized FRET value	277.96	0	0	no idealized FRET value	322.069	0	0.56834	0.58	126.817	166.973
102.7	0.6388	0.57	196.031	346.691	0.01881	no idealized FRET value	299.87	5.75	0.02126	no idealized FRET value	334.899	7.27475	0.5391	0.58	174.387	203.973
102.8	0.61292	0.57	200.321	317.191	0.02015	no idealized FRET value	303.86	6.25	0	no idealized FRET value	342.069	0	0.59964	0.58	150.207	224.973
102.9	0.54055	0.57	189.281	222.691	0	no idealized FRET value	249.23	0	0.09248	no idealized FRET value	273.769	27.8998	0.71604	0.58	106.817	269.348
103	0.58384	0.57	223.331	313.316	0.04312	no idealized FRET value	371.67	16.75	0.02247	no idealized FRET value	419.769	9.64975	0.56563	0.58	150.497	195.973
103.1	0.6083	0.57	200.381	311.191	0	no idealized FRET value	327.9	0	0.10744	no idealized FRET value	232.819	28.0248	0.63879	0.58	121.347	214.598
103.2	0.61423	0.57	183.591	292.316	0	no idealized FRET value	316.05	0	0.08827	no idealized FRET value	356.599	34.5247	0.65345	0.58	119.247	224.848
103.3	0.48156	0.57	266.931	247.941	0	no idealized FRET value	402	0	0.04398	no idealized FRET value	304.869	14.0247	0.69544	0.58	101.207	231.098
103.4	0.62054	0.57	171.721	280.816	0	no idealized FRET value	305.11	0	0.05535	no idealized FRET value	294.849	17.2748	0.71367	0.58	89.3067	222.598
103.5	0.67784	0.57	161.151	339.066	0	no idealized FRET value	334.94	0	0.05066	no idealized FRET value	398.679	21.2748	0.63146	0.58	143.997	246.723
103.6	0.56354	0.57	202.871	261.941	0.04098	no idealized FRET value	239.9	10.25	7.90676e-05	no idealized FRET value	312.999	0.02475	0.6448	0.58	158.567	287.848
103.7	0.59902	0.57	186.721	278.941	0	no idealized FRET value	287.23	0	0	no idealized FRET value	348.979	0	0.68326	0.58	115.997	250.223
103.8	0.69648	0.57	139.371	319.816	0	no idealized FRET value	346.98	0	0.04671	no idealized FRET value	270.919	13.2747	0.70516	0.58	82.5667	197.473
103.9	0.58932	0.57	195.691	280.816	0.01803	no idealized FRET value	211	3.875	0.02827	no idealized FRET value	305.919	8.89975	0.63051	0.58	124.367	212.223
104	0.627	0.57	201.111	338.066	0.07503	no idealized FRET value	272.74	22.125	0.07682	no idealized FRET value	312.739	26.0248	0.66318	0.58	105.437	207.598
104.1	0.6588	0.57	183.961	355.191	0	no idealized FRET value	341.13	0	0.07346	no idealized FRET value	367.639	29.1498	0.47636	0.58	171.867	156.348
104.2	0.66627	0.57	161.321	322.066	0	no idealized FRET value	415.14	0	0	no idealized FRET value	353.039	0	0.58149	0.58	142.487	197.973
104.3	0.65434	0.57	192.851	365.066	0	no idealized FRET value	245.21	0	0.10303	no idealized FRET value	325.609	37.3997	0.62404	0.58	157.827	261.973
104.4	0.71273	0.57	131.321	325.816	0.02458	no idealized FRET value	267.9	6.75	0.16598	no idealized FRET value	293.439	58.3997	0.54052	0.58	149.697	176.098
104.5	0.62116	0.57	170.731	279.941	0	no idealized FRET value	281.25	0	0	no idealized FRET value	300.189	0	0.60975	0.58	131.427	205.348
104.6	0.54379	0.57	196.161	233.816	0	no idealized FRET value	242.12	0	0.03901	no idealized FRET value	320.859	13.0247	0.63313	0.58	126.307	217.973
104.7	0.57761	0.57	212.571	290.691	0	no idealized FRET value	227.28	0	0.12535	no idealized FRET value	283.629	40.6497	0.43457	0.58	188.957	145.223
104.8	0.678	0.57	138.651	291.941	0	no idealized FRET value	265.38	0	0.00507	no idealized FRET value	323.969	1.64975	0.68398	0.58	96.4367	208.723
104.9	0.58551	0.57	184.901	261.191	0	no idealized FRET value	317.16	0	0.02725	no idealized FRET value	281.959	7.89975	0.6767	0.58	106.287	222.473
105	0.58042	0.57	197.761	273.566	0	no idealized FRET value	248.01	0	0	no idealized FRET value	293.149	0	0.52703	0.58	172.507	192.223
105.1	0.66209	0.57	158.441	310.441	0.05186	no idealized FRET value	262.83	14.375	0	no idealized FRET value	345.179	0	0.67948	0.58	97.4567	206.598
105.2	0.54079	0.57	229.751	270.566	0.01446	no idealized FRET value	323.85	4.75	0.04317	no idealized FRET value	335.819	15.1497	0.70006	0.58	101.157	236.098
105.3	0.6283	0.57	177.521	300.066	0	no idealized FRET value	144.49	0	0	no idealized FRET value	293.109	0	0.60193	0.58	140.347	212.223
105.4	0.5738	0.57	183.051	246.441	no FRET value	no idealized FRET value	0	0	0	no idealized FRET value	337.079	0	0.57844	0.58	145.467	199.598
105.5	0.62637	0.57	162.811	272.941	no FRET value	no idealized FRET value	12.37	0	0.000398199	no idealized FRET value	375.919	0.14975	0.55473	0.58	168.337	209.723
105.6	0.6948	0.57	149.161	339.566	no FRET value	no idealized FRET value	16.3	0	0.07429	no idealized FRET value	258.859	20.7748	0.67797	0.58	110.187	231.973
105.7	0.54919	0.57	210.911	256.941	no FRET value	no idealized FRET value	7.44	0	0.0127	no idealized FRET value	341.919	4.39975	0.54201	0.58	142.777	168.973
105.8	0.52611	0.57	235.831	261.816	no FRET value	no idealized FRET value	0	3.75	0.02345	no idealized FRET value	349.869	8.39975	0.71013	0.58	105.917	259.473
105.9	0.61181	0.57	132.491	208.816	no FRET value	no idealized FRET value	0	0	0.06925	no idealized FRET value	376.639	28.0248	0.63028	0.58	123.387	210.348
106	0.57434	0.57	227.391	306.816	no FRET value	no idealized FRET value	15.36	0	0.10837	no idealized FRET value	304.639	37.0247	0.6565	0.58	117.257	224.098
106.1	0.53686	0.57	226.831	262.941	no FRET value	no idealized FRET value	0	2.625	0.12964	no idealized FRET value	332.479	49.5247	0.55255	0.58	150.597	185.973
106.2	0.56148	0.57	205.851	263.566	no FRET value	no idealized FRET value	0	19.25	0	no idealized FRET value	285.199	0	0.70976	0.58	101.047	247.098
106.3	0.58093	0.57	204.651	283.691	no FRET value	no idealized FRET value	0	0	0	no idealized FRET value	400.009	0	0.6403	0.58	124.277	221.223
106.4	0.57452	0.57	187.971	253.816	no FRET value	no idealized FRET value	0	0	0	no idealized FRET value	298.319	0	0.63385	0.58	107.647	186.348
106.5	0.55809	0.57	194.051	245.066	no FRET value	no idealized FRET value	21.49	0	0	no idealized FRET value	371.019	0	0.47885	0.58	184.717	169.723
106.6	0.38691	0.57	439.421	277.316	no FRET value	no idealized FRET value	5.46	0	0.08469	no idealized FRET value	248.849	23.0248	0.74782	0.58	77.2567	229.098
106.7	0.65374	0.57	154.631	291.941	no FRET value	no idealized FRET value	0	12.75	0.02928	no idealized FRET value	290.939	8.77475	0.54211	0.58	152.647	180.723
106.8	0.68028	0.57	171.871	365.691	no FRET value	no idealized FRET value	24.15	12.25	0.0702	no idealized FRET value	344.699	26.0248	0.56854	0.58	154.417	203.473
106.9	0.53727	0.57	207.081	240.441	no FRET value	no idealized FRET value	8.33	0	0.00388	no idealized FRET value	326.969	1.27475	0.66046	0.58	120.157	233.723
107	0.51327	0.57	218.171	230.066	no FRET value	no idealized FRET value	41.37	0	0.0338	no idealized FRET value	325.869	11.3997	0.58404	0.58	134.587	188.973
107.1	0.60854	0.57	172.841	268.691	no FRET value	no idealized FRET value	4.34	0	0.05759	no idealized FRET value	290.849	17.7748	0.65866	0.58	109.397	211.098
107.2	0.65368	0.57	151.691	286.316	no FRET value	no idealized FRET value	23.18	9.375	0	no idealized FRET value	380.139	0	0.62312	0.58	146.047	241.473
107.3	0.64475	0.57	153.761	279.066	no FRET value	no idealized FRET value	0	17.5	0.02177	no idealized FRET value	326.909	7.27475	0.62763	0.58	126.357	212.973
107.4	0.80821	0.57	91.7606	386.691	no FRET value	no idealized FRET value	17.12	16.125	0.08737	no idealized FRET value	326.669	31.2748	0.62063	0.58	89.0767	145.723
107.5	0.63141	0.57	182.391	312.441	no FRET value	no idealized FRET value	1.33	0	0	no idealized FRET value	263.079	0	0.60731	0.58	128.497	198.723
107.6	0.68249	0.57	147.391	316.816	no FRET value	no idealized FRET value	11.38	0	0.09595	no idealized FRET value	268.769	28.5248	0.58499	0.58	117.837	166.098
107.7	0.6168	0.57	163.901	263.816	no FRET value	no idealized FRET value	0	0	0.00749	no idealized FRET value	317.969	2.39975	0.57085	0.58	129.757	172.598
107.8	0.58307	0.57	215.461	301.316	no FRET value	no idealized FRET value	0	0	0	no idealized FRET value	247.089	0	0.51246	0.58	189.417	199.098
107.9	0.58789	0.57	150.411	214.566	no FRET value	no idealized FRET value	5.33	0	0.05598	no idealized FRET value	207.009	12.2747	0.60069	0.58	117.727	177.098
108	0.54364	0.57	242.551	288.941	no FRET value	no idealized FRET value	5.14	15.625	0.07283	no idealized FRET value	329.719	25.8998	0.54325	0.58	176.327	209.723
108.1	0.64235	0.57	172.431	309.691	no FRET value	no idealized FRET value	0	32.125	0.00651	no idealized FRET value	290.009	1.89975	0.62961	0.58	158.747	269.848
108.2	0.58657	0.57	201.631	286.066	no FRET value	no idealized FRET value	21.45	0	0.05423	no idealized FRET value	307.829	17.6498	0.71981	0.58	64.8967	166.723
108.3	0.52532	0.57	225.961	250.066	no FRET value	no idealized FRET value	4.28	1.75	0.00725	no idealized FRET value	243.069	1.77475	0.65105	0.58	112.407	209.723
108.4	0.45526	0.57	232.511	194.316	no FRET value	no idealized FRET value	0	13	0.10364	no idealized FRET value	299.669	34.6497	0.77967	0.58	57.5367	203.598
108.5	0.71611	0.57	103.991	262.316	no FRET value	no idealized FRET value	16.51	0	0	no idealized FRET value	304.039	0	0.48967	0.58	178.707	171.473
108.6	0.61447	0.57	146.231	233.066	no FRET value	no idealized FRET value	0	0	0.0798	no idealized FRET value	269.819	23.3998	0.63511	0.58	119.417	207.848
108.7	0.57103	0.57	218.561	290.941	no FRET value	no idealized FRET value	3.44	0	0.0131	no idealized FRET value	340.919	4.52475	0.49761	0.58	183.597	181.848
108.8	0.63165	0.57	168.641	289.191	no FRET value	no idealized FRET value	17.5	0	0	no idealized FRET value	370.059	0	0.61168	0.58	133.377	210.098
108.9	0.67169	0.57	131.881	269.816	no FRET value	no idealized FRET value	25.23	4.125	0	no idealized FRET value	376.019	0	0.60509	0.58	153.107	234.598
109	0.61405	0.57	163.931	260.816	no FRET value	no idealized FRET value	44.36	0	0	no idealized FRET value	289.099	0	0.5902	0.58	162.107	233.473
109.1	0.56707	0.57	170.301	223.066	no FRET value	no idealized FRET value	0	0	0.07622	no idealized FRET value	342.679	28.2748	0.62506	0.58	129.327	215.598
109.2	0.58744	0.57	182.911	260.441	no FRET value	no idealized FRET value	19.41	0	0.13649	no idealized FRET value	293.559	46.3997	0.6363	0.58	113.517	198.598
109.3	0.48007	0.57	253.091	233.691	no FRET value	no idealized FRET value	14.16	12.5	0.0116	no idealized FRET value	279.009	3.27475	0.61998	0.58	116.597	190.223
109.4	0.59732	0.57	203.471	301.816	no FRET value	no idealized FRET value	0	0	0.05299	no idealized FRET value	337.779	18.8998	0.60471	0.58	152.127	232.723
109.5	0.53621	0.57	147.851	170.941	no FRET value	no idealized FRET value	7.42	0	0	no idealized FRET value	272.089	0	0.61348	0.58	138.277	219.473
109.6	0.59543	0.57	154.281	227.066	no FRET value	no idealized FRET value	5.12	17.625	0.0702	no idealized FRET value	339.709	25.6498	0.62475	0.58	132.277	220.223
109.7	0.62389	0.57	179.541	297.816	no FRET value	no idealized FRET value	24.47	0	0.03055	no idealized FRET value	345.849	10.8997	0.50481	0.58	166.737	169.973
109.8	0.71029	0.57	115.761	283.816	no FRET value	no idealized FRET value	35.4	0	0.01307	no idealized FRET value	369.879	4.89975	0.66316	0.58	124.047	244.223
109.9	0.56929	0.57	177.181	234.191	no FRET value	no idealized FRET value	4.07	22.75	0.09771	no idealized FRET value	317.649	34.3997	0.61458	0.58	138.267	220.473
110	0.58175	0.57	194.791	270.941	no FRET value	no idealized FRET value	51.11	12.875	0.25673	no idealized FRET value	350.739	121.15	0.49109	0.58	191.557	184.848
110.1	0.57904	0.57	196.791	270.691	no FRET value	no idealized FRET value	6.34	0	0.09858	no idealized FRET value	354.559	38.7747	0.62041	0.58	147.057	240.348
110.2	0.60342	0.57	173.881	264.566	no FRET value	no idealized FRET value	0	0	0.13191	no idealized FRET value	285.599	43.3997	0.61942	0.58	118.567	192.973
110.3	0.61	0.57	160.041	250.316	no FRET value	no idealized FRET value	19.3	0	0.01209	no idealized FRET value	328.939	4.02475	0.69418	0.58	102.197	231.973
110.4	0.64727	0.57	180.211	330.691	no FRET value	no idealized FRET value	36.53	0	0.00547	no idealized FRET value	299.999	1.64975	0.73719	0.58	90.0067	252.473
110.5	0.53884	0.57	198.181	231.566	no FRET value	no idealized FRET value	9.19	10.125	0.13865	no idealized FRET value	269.619	43.3997	0.54093	0.58	148.707	175.223
110.6	0.51911	0.57	169.701	183.191	no FRET value	no idealized FRET value	27.48	0	0.04427	no idealized FRET value	356.779	16.5248	0.61819	0.58	111.697	180.848
110.7	0.45046	0.57	221.651	181.691	no FRET value	no idealized FRET value	0	0	0	no idealized FRET value	381.919	0	0.56204	0.58	129.817	166.598
110.8	0.58706	0.57	198.671	282.441	no FRET value	no idealized FRET value	37.22	3.625	0	no idealized FRET value	333.159	0	0.55735	0.58	132.807	167.223
110.9	0.63661	0.57	156.801	274.691	no FRET value	no idealized FRET value	10.33	0	0.0929	no idealized FRET value	290.729	29.7748	0.66631	0.58	94.6367	188.973
111	0.69329	0.57	132.581	299.691	no FRET value	no idealized FRET value	37.34	0	0	no idealized FRET value	328.999	0	0.68386	0.58	109.147	236.098
111.1	0.57698	0.57	188.931	257.691	no FRET value	no idealized FRET value	10.4	0	0.09049	no idealized FRET value	325.659	32.3997	0.70889	0.58	85.4567	208.098
111.2	0.45614	0.57	225.571	189.191	no FRET value	no idealized FRET value	12.26	2.75	0.09761	no idealized FRET value	300.689	32.5247	0.56356	0.58	139.667	180.348
111.3	0.60782	0.57	164.981	255.691	no FRET value	no idealized FRET value	21.28	0	0	no idealized FRET value	316.319	0	0.48917	0.58	238.067	227.973
111.4	0.57324	0.57	182.071	244.566	no FRET value	no idealized FRET value	23.49	0	0.01583	no idealized FRET value	397.829	6.39975	0.41996	0.58	174.167	126.098
111.5	0.49261	0.57	253.961	246.566	no FRET value	no idealized FRET value	54.09	14.5	0	no idealized FRET value	423.979	0	0.50062	0.58	190.497	190.973
111.6	0.52633	0.57	225.951	251.066	no FRET value	no idealized FRET value	69.31	0	0	no idealized FRET value	307.119	0	0.56581	0.58	135.707	176.848
111.7	0.59388	0.57	153.311	224.191	no FRET value	no idealized FRET value	17.14	14.125	0	no idealized FRET value	381.939	0	0.5539	0.58	170.317	211.473
111.8	0.60567	0.57	188.611	289.691	no FRET value	no idealized FRET value	52.35	0	0.06307	no idealized FRET value	239.929	16.1498	0.59291	0.58	152.237	221.723
111.9	0.52398	0.57	204.241	224.816	no FRET value	no idealized FRET value	0	21.125	0	no idealized FRET value	276.189	0	0.66017	0.58	95.6667	185.848
112	0.51894	0.57	242.821	261.941	no FRET value	no idealized FRET value	1.36	0	0	no idealized FRET value	356.949	0	0.53512	0.58	148.747	171.223
112.1	0.5328	0.57	192.311	219.316	no FRET value	no idealized FRET value	15.3	0	0.13603	no idealized FRET value	283.589	44.6497	0.70776	0.58	77.6667	188.098
112.2	0.69731	0.57	117.881	271.566	no FRET value	no idealized FRET value	58.23	0	0.04964	no idealized FRET value	282.889	14.7747	0.51114	0.58	164.717	172.223
112.3	0.53252	0.57	197.251	224.691	no FRET value	no idealized FRET value	79.01	19.375	0.08911	no idealized FRET value	287.749	28.1498	0.71229	0.58	88.3467	218.723
112.4	0.6116	0.57	159.041	250.441	no FRET value	no idealized FRET value	3.37	0	0.00946	no idealized FRET value	342.929	3.27475	0.59154	0.58	127.637	184.848
112.5	0.51885	0.57	191.441	206.441	no FRET value	no idealized FRET value	5.6	0	0	no idealized FRET value	374.049	0	0.51265	0.58	182.497	191.973
112.6	0.66406	0.57	163.311	322.816	no FRET value	no idealized FRET value	12.09	19.75	0.08946	no idealized FRET value	273.779	26.8998	0.6293	0.58	114.557	194.473
112.7	0.60117	0.57	177.841	268.066	no FRET value	no idealized FRET value	2.94	35.875	0.03322	no idealized FRET value	320.879	11.0247	0.57218	0.58	163.257	218.348
112.8	0.5206	0.57	209.211	227.191	no FRET value	no idealized FRET value	24.4	0	0.14508	no idealized FRET value	278.569	47.2747	0.51607	0.58	145.907	155.598
112.9	0.54454	0.57	255.371	305.316	no FRET value	no idealized FRET value	0	0	0.02236	no idealized FRET value	258.009	5.89975	0.6291	0.58	118.487	200.973
113	0.51094	0.57	206.331	215.566	no FRET value	no idealized FRET value	0	0	0.10775	no idealized FRET value	252.769	30.5248	0.70588	0.58	87.4367	209.848
113.1	0.57058	0.57	188.011	249.816	no FRET value	no idealized FRET value	36.13	12.75	0	no idealized FRET value	330.169	0	0.67001	0.58	93.6267	190.098
113.2	0.66908	0.57	132.891	268.691	no FRET value	no idealized FRET value	45.41	0	0	no idealized FRET value	273.129	0	0.64429	0.58	122.277	221.473
113.3	0.4711	0.57	280.891	250.191	no FRET value	no idealized FRET value	24.35	0	0.03404	no idealized FRET value	312.889	11.0247	0.55978	0.58	162.377	206.473
113.4	0.68692	0.57	113.121	248.191	no FRET value	no idealized FRET value	29.44	0	0	no idealized FRET value	269.059	0	0.68047	0.58	107.227	228.348
113.5	0.64298	0.57	152.801	275.191	no FRET value	no idealized FRET value	39.21	4.375	0.02484	no idealized FRET value	319.909	8.14975	0.71431	0.58	86.3767	215.973
113.6	0.6916	0.57	133.581	299.566	no FRET value	no idealized FRET value	0	0	0.03664	no idealized FRET value	368.789	14.0247	0.58697	0.58	104.037	147.848
113.7	0.55968	0.57	210.801	267.941	no FRET value	no idealized FRET value	0	2.125	0.16024	no idealized FRET value	234.649	44.7747	0.63104	0.58	151.857	259.723
113.8	0.46658	0.57	230.441	201.566	no FRET value	no idealized FRET value	16.27	1.25	0	no idealized FRET value	279.229	0	0.54547	0.58	170.387	204.473
113.9	0.54189	0.57	202.101	239.066	no FRET value	no idealized FRET value	0	0	0	no idealized FRET value	314.049	0	0.50148	0.58	218.177	219.473
114	0.59644	0.57	161.161	238.191	no FRET value	no idealized FRET value	15.32	0	0.06969	no idealized FRET value	325.739	24.3998	0.59186	0.58	132.557	192.223
114.1	0.49966	0.57	192.581	192.316	no FRET value	no idealized FRET value	8.29	0.25	0.0756	no idealized FRET value	319.729	26.1498	0.63253	0.58	96.8567	166.723
114.2	0.6042	0.57	186.661	284.941	no FRET value	no idealized FRET value	44.18	6.75	0.07608	no idealized FRET value	294.779	24.2748	0.57356	0.58	127.767	171.848
114.3	0.68855	0.57	117.011	258.691	no FRET value	no idealized FRET value	0	0	0.04812	no idealized FRET value	336.799	17.0248	0.67763	0.58	122.907	258.348
114.4	0.64344	0.57	139.061	250.941	no FRET value	no idealized FRET value	28.38	0	0	no idealized FRET value	333.259	0	0.6414	0.58	116.417	208.223
114.5	0.62194	0.57	189.391	311.566	no FRET value	no idealized FRET value	22.52	0	0.04173	no idealized FRET value	350.799	15.2747	0.75922	0.58	71.3067	224.848
114.6	0.68046	0.57	132.751	282.691	no FRET value	no idealized FRET value	14.23	5.5	0.14219	no idealized FRET value	237.699	39.3997	0.64117	0.58	138.987	248.348
114.7	0.57101	0.57	171.251	227.941	no FRET value	no idealized FRET value	0	3.875	0.09595	no idealized FRET value	268.769	28.5248	0.6067	0.58	135.387	208.848
114.8	0.69835	0.57	124.701	288.691	no FRET value	no idealized FRET value	30.28	0	0	no idealized FRET value	354.229	0	0.48233	0.58	155.997	145.348
114.9	0.62491	0.57	176.581	294.191	no FRET value	no idealized FRET value	0	0	0.03021	no idealized FRET value	333.869	10.3997	0.67482	0.58	118.047	244.973
115	0.58078	0.57	188.891	261.691	no FRET value	no idealized FRET value	2.48	0	0	no idealized FRET value	350.029	0	0.61482	0.58	142.197	226.973
115.1	0.60783	0.57	184.651	286.191	no FRET value	no idealized FRET value	8.34	0	0.01128	no idealized FRET value	330.939	3.77475	0.59758	0.58	143.337	212.848
115.2	0.58851	0.57	238.041	340.441	no FRET value	no idealized FRET value	16.46	0	0.03605	no idealized FRET value	314.879	11.7747	0.5647	0.58	132.757	172.223
115.3	0.68587	0.57	132.681	289.691	no FRET value	no idealized FRET value	0	5.25	0.00161	no idealized FRET value	324.979	0.52475	0.70043	0.58	100.177	234.223
115.4	0.60363	0.57	164.041	249.816	no FRET value	no idealized FRET value	0	0	0.11633	no idealized FRET value	292.639	38.5247	0.646	0.58	106.567	194.473
115.5	0.53106	0.57	190.351	215.566	no FRET value	no idealized FRET value	0	0	0	no idealized FRET value	299.079	0	0.48719	0.58	173.777	165.098
115.6	0.47708	0.57	173.941	158.691	no FRET value	no idealized FRET value	13.39	0	0.09097	no idealized FRET value	253.819	25.3998	0.52301	0.58	177.477	194.598
115.7	0.54251	0.57	200.121	237.316	no FRET value	no idealized FRET value	0	0.125	0.08028	no idealized FRET value	306.739	26.7748	0.60145	0.58	161.997	244.473
115.8	0.54133	0.57	227.771	268.816	no FRET value	no idealized FRET value	0	0	0.00584	no idealized FRET value	344.939	2.02475	0.5551	0.58	184.117	229.723
115.9	0.55273	0.57	211.861	261.816	no FRET value	no idealized FRET value	1.3	0.125	0.01996	no idealized FRET value	344.889	7.02475	0.67352	0.58	107.297	221.348
116	0.64561	0.57	142.961	260.441	no FRET value	no idealized FRET value	0	0	0.06102	no idealized FRET value	263.889	17.1498	0.5464	0.58	158.537	190.973
116.1	0.59448	0.57	188.741	276.691	no FRET value	no idealized FRET value	0	0	0.09504	no idealized FRET value	278.749	29.2748	0.5786	0.58	151.377	207.848
116.2	0.65518	0.57	141.871	269.566	no FRET value	no idealized FRET value	0	0	0	no idealized FRET value	334.179	0	0.67547	0.58	95.5367	198.848
116.3	0.53712	0.57	225.841	262.066	no FRET value	no idealized FRET value	0	0	0.06959	no idealized FRET value	225.939	16.8998	0.65994	0.58	102.527	198.973
116.4	0.63075	0.57	128.391	219.316	no FRET value	no idealized FRET value	0	7	0.04599	no idealized FRET value	329.819	15.8997	0.62551	0.58	135.217	225.848
116.5	0.31074	no idealized FRET value	346.174	156.066	no FRET value	no idealized FRET value	32.25	1.25	0.0837	no idealized FRET value	291.759	26.6498	0.65115	0.58	114.367	213.473
116.6	0.05314	no idealized FRET value	328.574	18.4406	no FRET value	no idealized FRET value	0	0	0.02049	no idealized FRET value	329.909	6.89975	0.64474	0.58	116.387	211.223
116.7	0	no idealized FRET value	366.944	0	no FRET value	no idealized FRET value	0	5.375	0.06417	no idealized FRET value	346.719	23.7748	0.57981	0.58	183.877	253.723
116.8	0	no idealized FRET value	420.864	0	no FRET value	no idealized FRET value	23.25	2.375	0.08911	no idealized FRET value	287.749	28.1498	0.54791	0.58	170.367	206.473
116.9	0.10038	no idealized FRET value	361.314	40.3156	no FRET value	no idealized FRET value	23.04	23.375	0.13178	no idealized FRET value	249.699	37.8997	0.53254	0.58	159.627	181.848
117	0	no idealized FRET value	490.654	0	no FRET value	no idealized FRET value	0	0	0.15228	no idealized FRET value	361.289	64.8997	0.4862	0.58	200.497	189.723
117.1	0	no idealized FRET value	461.684	0	no FRET value	no idealized FRET value	44.53	0	0.11397	no idealized FRET value	256.739	33.0247	0.54766	0.58	155.567	188.348
117.2	0.03127	no idealized FRET value	346.624	11.1906	no FRET value	no idealized FRET value	47.2	4.375	0.0146	no idealized FRET value	279.999	4.14975	0.48572	0.58	206.437	194.973
117.3	0	no idealized FRET value	440.674	0	no FRET value	no idealized FRET value	0	0	0.17921	no idealized FRET value	294.379	64.2747	0.60421	0.58	140.327	214.223
117.4	0.05002	no idealized FRET value	402.454	21.1906	no FRET value	no idealized FRET value	18.15	13	0.11161	no idealized FRET value	323.579	40.6497	0.66391	0.58	143.627	283.723
117.5	0	no idealized FRET value	484.814	0	no FRET value	no idealized FRET value	13.51	0	0.09146	no idealized FRET value	310.689	31.2748	0.73968	0.58	57.9267	164.598
117.6	0	no idealized FRET value	416.254	0	no FRET value	no idealized FRET value	0	0	0.03047	no idealized FRET value	326.879	10.2747	0.6504	0.58	120.257	223.723
117.7	0	no idealized FRET value	394.054	0	no FRET value	no idealized FRET value	0	0	0	no idealized FRET value	351.239	0	0.75962	0.58	63.5567	200.848
117.8	0	no idealized FRET value	380.804	0	no FRET value	no idealized FRET value	0	17	0.10791	no idealized FRET value	321.599	38.8997	0.54675	0.58	154.587	186.473
117.9	0.05346	no idealized FRET value	388.464	21.9406	no FRET value	no idealized FRET value	13.19	9.625	0.14166	no idealized FRET value	355.359	58.6497	0.57685	0.58	152.377	207.723
118	0	no idealized FRET value	413.684	0	no FRET value	no idealized FRET value	18.05	23	0.19898	no idealized FRET value	374.989	93.1497	0.63909	0.58	123.307	218.348
118.1	0.00563	no idealized FRET value	386.664	2.19059	no FRET value	no idealized FRET value	1.38	0	0.06175	no idealized FRET value	351.719	23.1498	0.5579	0.58	177.187	223.598
118.2	0	no idealized FRET value	386.954	0	no FRET value	no idealized FRET value	50.56	0	0	no idealized FRET value	366.989	0	0.73938	0.58	80.2667	227.723
118.3	0.03366	no idealized FRET value	353.604	12.3156	no FRET value	no idealized FRET value	6.15	14.5	0.01128	no idealized FRET value	308.969	3.52475	0.7295	0.58	95.9367	258.723
118.4	0.00728	no idealized FRET value	366.684	2.69059	no FRET value	no idealized FRET value	6.08	21.5	0.01909	no idealized FRET value	360.869	7.02475	0.65422	0.58	107.477	203.348
118.5	0	no idealized FRET value	440.714	0	no FRET value	no idealized FRET value	0	2.5	0.01238	no idealized FRET value	320.949	4.02475	0.65363	0.58	126.107	237.973
118.6	0	no idealized FRET value	432.954	0	no FRET value	no idealized FRET value	16.24	4.25	0.0292	no idealized FRET value	374.809	11.2747	0.53786	0.58	174.397	202.973
118.7	0.05124	no idealized FRET value	371.504	20.0656	no FRET value	no idealized FRET value	9.38	0	0	no idealized FRET value	353.959	0	0.51929	0.58	171.577	185.348
118.8	0.03491	no idealized FRET value	499.364	18.0656	no FRET value	no idealized FRET value	22.3	0	0.02713	no idealized FRET value	399.779	11.1497	0.5833	0.58	153.307	214.598
118.9	0.06303	no idealized FRET value	361.474	24.3156	no FRET value	no idealized FRET value	1.29	1.125	0.05159	no idealized FRET value	273.899	14.8997	0.59511	0.58	138.437	203.473
119	0	no idealized FRET value	467.784	0	no FRET value	no idealized FRET value	14.35	0	0.15402	no idealized FRET value	257.599	46.8997	0.5205	0.58	127.107	137.973
119.1	0	no idealized FRET value	386.754	0	no FRET value	no idealized FRET value	15.26	2.375	0.01987	no idealized FRET value	358.869	7.27475	0.54811	0.58	185.167	224.598
119.2	0	no idealized FRET value	496.614	0	no FRET value	no idealized FRET value	24.44	0	0.14332	no idealized FRET value	294.529	49.2747	0.56261	0.58	156.437	201.223
119.3	0.00398	no idealized FRET value	422.624	1.69059	no FRET value	no idealized FRET value	40.36	0	0.01797	no idealized FRET value	342.899	6.27475	0.63462	0.58	140.037	243.223
119.4	0	no idealized FRET value	457.844	0	no FRET value	no idealized FRET value	52.26	0	0	no idealized FRET value	315.999	0	0.51596	0.58	179.507	191.348
119.5	0	no idealized FRET value	396.944	0	no FRET value	no idealized FRET value	4.21	8.75	0	no idealized FRET value	303.029	0	0.62025	0.58	139.197	227.348
119.6	0	no idealized FRET value	479.624	0	no FRET value	no idealized FRET value	22.24	3.5	0.08492	no idealized FRET value	335.659	31.1498	0.59168	0.58	154.217	223.473
119.7	0	no idealized FRET value	369.714	0	no FRET value	no idealized FRET value	19.29	0	0.01757	no idealized FRET value	315.939	5.64975	0.62112	0.58	127.397	208.848
119.8	0.02053	no idealized FRET value	414.564	8.69059	no FRET value	no idealized FRET value	41.19	6.125	0.00833	no idealized FRET value	241.069	2.02475	0.487	0.58	175.757	166.848
119.9	0	no idealized FRET value	445.614	0	no FRET value	no idealized FRET value	17.18	10.125	0	no idealized FRET value	445.839	0	0.50221	0.58	172.687	174.223
120	0	no idealized FRET value	334.794	0	no FRET value	no idealized FRET value	23.01	26.375	0	no idealized FRET value	398.929	0	0.73753	0.58	92.9167	261.098
120.1	0.00955	no idealized FRET value	434.584	4.19059	no FRET value	no idealized FRET value	14.16	12.5	0.01757	no idealized FRET value	336.909	6.02475	0.53635	0.58	201.067	232.598
120.2	0	no idealized FRET value	444.954	0	no FRET value	no idealized FRET value	0	8	0.10209	no idealized FRET value	314.639	35.7747	0.65114	0.58	135.937	253.723
120.3	0.03946	no idealized FRET value	418.474	17.1906	no FRET value	no idealized FRET value	6.34	0	0.0338	no idealized FRET value	325.869	11.3997	0.70849	0.58	105.937	257.473
120.4	0	no idealized FRET value	428.684	0	no FRET value	no idealized FRET value	0	14.5	0.01115	no idealized FRET value	345.919	3.89975	0.46975	0.58	197.647	175.098
120.5	0.05122	no idealized FRET value	399.454	21.5656	no FRET value	no idealized FRET value	22.35	0	0	no idealized FRET value	395.019	0	0.56666	0.58	177.107	231.598
120.6	0.01968	no idealized FRET value	451.514	9.06559	no FRET value	no idealized FRET value	45.95	29.5	0.07569	no idealized FRET value	314.739	25.7748	0.51194	0.58	173.607	182.098
120.7	0	no idealized FRET value	423.054	0	no FRET value	no idealized FRET value	21.08	19.625	0	no idealized FRET value	323.089	0	0.7063	0.58	84.5067	203.223
120.8	0	no idealized FRET value	391.724	0	no FRET value	no idealized FRET value	7.25	4.375	0.04659	no idealized FRET value	322.829	15.7747	0.67443	0.58	133.707	276.973
120.9	0	no idealized FRET value	368.794	0	no FRET value	no idealized FRET value	0	15.75	0.15715	no idealized FRET value	411.109	76.6497	0.67573	0.58	118.037	245.973
121	0.13745	no idealized FRET value	332.224	52.9406	no FRET value	no idealized FRET value	21.25	2.625	0.14314	no idealized FRET value	380.279	63.5247	0.43895	0.58	224.607	175.723
121.1	0	no idealized FRET value	401.694	0	no FRET value	no idealized FRET value	5.02	27.625	0.14656	no idealized FRET value	347.359	59.6497	0.44353	0.58	192.867	153.723
121.2	0.0101	no idealized FRET value	410.614	4.19059	no FRET value	no idealized FRET value	0	5.75	0.11233	no idealized FRET value	286.669	36.2747	0.69164	0.58	101.247	227.098
121.3	0	no idealized FRET value	513.854	0	no FRET value	no idealized FRET value	24.05	22.25	0	no idealized FRET value	320.129	0	0.61246	0.58	132.387	209.223
121.4	0.02633	no idealized FRET value	404.554	10.9406	no FRET value	no idealized FRET value	1.09	21.125	0.13653	no idealized FRET value	346.409	54.7747	0.52497	0.58	170.547	188.473
121.5	0	no idealized FRET value	393.954	0	no FRET value	no idealized FRET value	0	0	0.28485	no idealized FRET value	351.549	140.025	0.55817	0.58	144.637	182.723
121.6	0	no idealized FRET value	406.754	0	no FRET value	no idealized FRET value	19.11	16.875	0.14053	no idealized FRET value	343.399	56.1497	0.58427	0.58	169.057	237.598
121.7	0.00882	no idealized FRET value	414.614	3.69059	no FRET value	no idealized FRET value	18.36	0	0.10482	no idealized FRET value	322.609	37.7747	0.58063	0.58	170.077	235.473
121.8	0	no idealized FRET value	420.704	0	no FRET value	no idealized FRET value	0.4	0	0.05158	no idealized FRET value	379.709	20.6498	0.51337	0.58	138.017	145.598
121.9	0	no idealized FRET value	492.014	0	no FRET value	no idealized FRET value	0	11.375	0.23063	no idealized FRET value	357.869	107.275	0.60218	0.58	125.587	190.098
122	0.06764	no idealized FRET value	402.374	29.1906	no FRET value	no idealized FRET value	0	4.875	0.09154	no idealized FRET value	301.709	30.3998	0.66029	0.58	126.037	244.973
122.1	0	no idealized FRET value	408.664	0	no FRET value	no idealized FRET value	4.43	0	0.03948	no idealized FRET value	313.869	12.8997	0.73378	0.58	108.517	299.098
122.2	0	no idealized FRET value	415.824	0	no FRET value	no idealized FRET value	0	0	0	no idealized FRET value	349.099	0	0.6797	0.58	81.8067	173.598
122.3	0.02162	no idealized FRET value	404.574	8.94059	no FRET value	no idealized FRET value	0	0	0	no idealized FRET value	327.079	0	0.68504	0.58	92.5167	201.223
122.4	0.09679	no idealized FRET value	342.374	36.6906	no FRET value	no idealized FRET value	8.33	0	0.08312	no idealized FRET value	278.789	25.2748	0.56975	0.58	154.407	204.473
122.5	0	no idealized FRET value	439.734	0	no FRET value	no idealized FRET value	6.17	12.5	0.00632	no idealized FRET value	396.869	2.52475	0.62692	0.58	92.9667	156.223
122.6	0.09769	no idealized FRET value	379.284	41.0656	no FRET value	no idealized FRET value	13.51	0	0.03216	no idealized FRET value	297.919	9.89975	0.59669	0.58	134.487	198.973
122.7	0.10367	no idealized FRET value	384.244	44.4406	no FRET value	no idealized FRET value	28.51	0	0	no idealized FRET value	316.159	0	0.62773	0.58	131.267	221.348
122.8	0	no idealized FRET value	386.884	0	no FRET value	no idealized FRET value	0	0	0.04594	no idealized FRET value	306.859	14.7747	0.54404	0.58	154.607	184.473
122.9	0	no idealized FRET value	411.874	0	no FRET value	no idealized FRET value	8.3	0	0.13052	no idealized FRET value	367.379	55.1497	0.51697	0.58	132.067	141.348
123	0	no idealized FRET value	465.754	0	no FRET value	no idealized FRET value	0	0	0.00189	no idealized FRET value	277.039	0.52475	0.79534	0.58	65.9967	256.473
123.1	0.03377	no idealized FRET value	384.554	13.4406	no FRET value	no idealized FRET value	0	9.125	0.01679	no idealized FRET value	352.889	6.02475	0.56187	0.58	137.707	176.598
123.2	0	no idealized FRET value	438.754	0	no FRET value	no idealized FRET value	0	10.5	0.04433	no idealized FRET value	315.849	14.6497	0.67423	0.58	109.247	226.098
123.3	0.00241	no idealized FRET value	388.674	0.94059	no FRET value	no idealized FRET value	33.39	0	0	no idealized FRET value	342.029	0	0.56654	0.58	141.617	185.098
123.4	0.06981	no idealized FRET value	462.244	34.6906	no FRET value	no idealized FRET value	16.14	14.25	0.00311	no idealized FRET value	328.969	1.02475	0.44243	0.58	129.457	102.723
123.5	0.02846	no idealized FRET value	437.494	12.8156	no FRET value	no idealized FRET value	30.17	9.5	0.08417	no idealized FRET value	341.649	31.3998	0.60483	0.58	109.827	168.098
123.6	0.05519	no idealized FRET value	433.374	25.3156	no FRET value	no idealized FRET value	32.47	0	0.06377	no idealized FRET value	295.819	20.1498	0.59661	0.58	110.867	163.973
123.7	0	no idealized FRET value	479.984	0	no FRET value	no idealized FRET value	39.33	0	0.07119	no idealized FRET value	347.689	26.6498	0.61299	0.58	124.517	197.223
123.8	0	no idealized FRET value	370.754	0	no FRET value	no idealized FRET value	20.21	6.75	0	no idealized FRET value	300.069	0	0.55542	0.58	144.657	180.723
123.9	0.0546	no idealized FRET value	451.344	26.0656	no FRET value	no idealized FRET value	0	0	0.03882	no idealized FRET value	272.939	11.0247	0.72946	0.58	80.3767	216.723
124	0.05016	no idealized FRET value	351.544	18.5656	no FRET value	no idealized FRET value	0	4.375	0.02049	no idealized FRET value	281.979	5.89975	0.67468	0.58	119.027	246.848
124.1	0.02637	no idealized FRET value	371.604	10.0656	no FRET value	no idealized FRET value	0	0	0	no idealized FRET value	349.179	0	0.72161	0.58	71.6967	185.848
124.2	0.12127	no idealized FRET value	378.174	52.1906	no FRET value	no idealized FRET value	3.21	8.875	0	no idealized FRET value	259.149	0	0.6285	0.58	125.367	212.098
124.3	0	no idealized FRET value	464.604	0	no FRET value	no idealized FRET value	0	0	0	no idealized FRET value	413.889	0	0.67603	0.58	104.337	217.723
124.4	0	no idealized FRET value	355.084	0	no FRET value	no idealized FRET value	29.22	4.625	0.02982	no idealized FRET value	366.819	11.2747	0.62338	0.58	135.237	223.848
124.5	0.03237	no idealized FRET value	375.574	12.5656	no FRET value	no idealized FRET value	0	0	0.02453	no idealized FRET value	373.829	9.39975	0.64524	0.58	99.7067	181.348
124.6	0	no idealized FRET value	416.764	0	no FRET value	no idealized FRET value	0	5.75	0.08618	no idealized FRET value	319.689	30.1498	0.57842	0.58	166.157	227.973
124.7	0	no idealized FRET value	415.834	0	no FRET value	no idealized FRET value	5.28	1.625	0	no idealized FRET value	355.969	0	0.54205	0.58	176.337	208.723
124.8	0.00078509	no idealized FRET value	401.664	0.31559	no FRET value	no idealized FRET value	10.21	8	0	no idealized FRET value	303.139	0	0.64709	0.58	143.827	263.723
124.9	0	no idealized FRET value	457.674	0	no FRET value	no idealized FRET value	0	15.375	0.0683	no idealized FRET value	368.659	27.0248	0.59965	0.58	155.127	232.348
125	0.05878	no idealized FRET value	429.364	26.8156	no FRET value	no idealized FRET value	2.22	8	0.09445	no idealized FRET value	340.609	35.5247	0.05836	no idealized FRET value	203.267	12.5978
125.1	0	no idealized FRET value	379.044	0	no FRET value	no idealized FRET value	61.15	7.625	0.0583	no idealized FRET value	353.729	21.8998	0.08078	no idealized FRET value	277.057	24.3478
125.2	0	no idealized FRET value	479.684	0	no FRET value	no idealized FRET value	0	5.375	0.0404	no idealized FRET value	365.779	15.3997	0	no idealized FRET value	380.177	0
125.3	0.00514	no idealized FRET value	472.554	2.44059	no FRET value	no idealized FRET value	0	0	0.02083	no idealized FRET value	294.959	6.27475	0	no idealized FRET value	355.367	0
125.4	0	no idealized FRET value	414.924	0	no FRET value	no idealized FRET value	12.46	0	0.00456	no idealized FRET value	332.959	1.52475	0	no idealized FRET value	278.427	0
125.5	0.01579	no idealized FRET value	471.504	7.56559	no FRET value	no idealized FRET value	3.45	0	0.10248	no idealized FRET value	305.659	34.8997	0.01538	no idealized FRET value	270.267	4.22277
125.6	0.0842	no idealized FRET value	426.244	39.1906	no FRET value	no idealized FRET value	0	11.625	0.00447	no idealized FRET value	256.059	1.14975	0.0533	no idealized FRET value	248.197	13.9728
125.7	0.0415	no idealized FRET value	466.384	20.1906	no FRET value	no idealized FRET value	26.11	16	0.05511	no idealized FRET value	349.749	20.3998	0.09064	no idealized FRET value	258.067	25.7228
125.8	0	no idealized FRET value	427.914	0	no FRET value	no idealized FRET value	0	10.125	0.06639	no idealized FRET value	316.769	22.5248	0.08526	no idealized FRET value	284.027	26.4728
125.9	0.00383	no idealized FRET value	407.644	1.56559	no FRET value	no idealized FRET value	4.25	4.75	0.02392	no idealized FRET value	301.939	7.39975	0.04157	no idealized FRET value	273.187	11.8478
126	0.12664	no idealized FRET value	409.064	59.3156	no FRET value	no idealized FRET value	0	15.875	0.02939	no idealized FRET value	264.979	8.02475	0.06727	no idealized FRET value	354.947	25.5978
126.1	0	no idealized FRET value	521.674	0	no FRET value	no idealized FRET value	18.11	17	0.04532	no idealized FRET value	284.899	13.5247	0.08822	no idealized FRET value	292.997	28.3478
126.2	0	no idealized FRET value	394.774	0	no FRET value	no idealized FRET value	4.25	4.75	0	no idealized FRET value	288.159	0	0	no idealized FRET value	337.467	0
126.3	0	no idealized FRET value	438.074	0	no FRET value	no idealized FRET value	47.97	27.25	0.01085	no idealized FRET value	309.969	3.39975	0.01535	no idealized FRET value	391.097	6.09777
126.4	0	no idealized FRET value	454.054	0	no FRET value	no idealized FRET value	16.25	3.25	0.05346	no idealized FRET value	325.799	18.3998	0.09705	no idealized FRET value	300.947	32.3478
126.5	0.07888	no idealized FRET value	377.374	32.3156	no FRET value	no idealized FRET value	0	0	0.14493	no idealized FRET value	268.599	45.5247	0	no idealized FRET value	242.587	0
126.6	0	no idealized FRET value	421.744	0	no FRET value	no idealized FRET value	38.33	0	0.1361	no idealized FRET value	290.569	45.7747	0	no idealized FRET value	254.427	0
126.7	0	no idealized FRET value	439.874	0	no FRET value	no idealized FRET value	0	0	0.04718	no idealized FRET value	338.799	16.7748	0	no idealized FRET value	279.387	0
126.8	0	no idealized FRET value	441.984	0	no FRET value	no idealized FRET value	2.49	0	0.07925	no idealized FRET value	322.709	27.7748	0.08556	no idealized FRET value	224.157	20.9728
126.9	0.00639	no idealized FRET value	437.594	2.81559	no FRET value	no idealized FRET value	0	0	0	no idealized FRET value	301.039	0	0.0253	no idealized FRET value	278.227	7.22277
127	0	no idealized FRET value	448.124	0	no FRET value	no idealized FRET value	6.06	23.5	0.03703	no idealized FRET value	263.959	10.1497	0	no idealized FRET value	241.587	0
127.1	0	no idealized FRET value	461.054	0	no FRET value	no idealized FRET value	0	3.875	0	no idealized FRET value	302.119	0	0	no idealized FRET value	225.397	0
127.2	0.00346	no idealized FRET value	486.544	1.69059	no FRET value	no idealized FRET value	0	5.25	0.07914	no idealized FRET value	270.819	23.2748	0.00417	no idealized FRET value	232.347	0.97277
127.3	0	no idealized FRET value	476.104	0	no FRET value	no idealized FRET value	27.29	0	0.01599	no idealized FRET value	263.019	4.27475	0.05532	no idealized FRET value	294.107	17.2228
127.4	0	no idealized FRET value	430.504	0	no FRET value	no idealized FRET value	41.34	0	0.11287	no idealized FRET value	313.599	39.8997	0	no idealized FRET value	274.457	0
127.5	0.03693	no idealized FRET value	376.554	14.4406	no FRET value	no idealized FRET value	0	0	0	no idealized FRET value	322.089	0	0.07084	no idealized FRET value	298.047	22.7228
127.6	0	no idealized FRET value	402.104	0	no FRET value	no idealized FRET value	41.02	23.125	0.02369	no idealized FRET value	335.889	8.14975	0.00983	no idealized FRET value	274.277	2.72277
127.7	0	no idealized FRET value	463.984	0	no FRET value	no idealized FRET value	25.93	34	0	no idealized FRET value	279.139	0	0.05532	no idealized FRET value	294.107	17.2228
127.8	0	no idealized FRET value	451.734	0	no FRET value	no idealized FRET value	12.99	29.625	0	no idealized FRET value	298.029	0	0.08475	no idealized FRET value	225.157	20.8478
127.9	0	no idealized FRET value	440.624	0	no FRET value	no idealized FRET value	15.14	3.125	0.00303	no idealized FRET value	336.959	1.02475	0	no idealized FRET value	259.467	0
128	0	no idealized FRET value	437.774	0	no FRET value	no idealized FRET value	19.32	0	0.000748223	no idealized FRET value	366.929	0.27475	0.04701	no idealized FRET value	344.047	16.9728
128.1	0.03378	no idealized FRET value	409.514	14.3156	no FRET value	no idealized FRET value	0	22.5	0.05859	no idealized FRET value	331.769	20.6498	0	no idealized FRET value	295.357	0
128.2	0	no idealized FRET value	431.954	0	no FRET value	no idealized FRET value	17.17	11.125	0.1128	no idealized FRET value	329.559	41.8997	0.05015	no idealized FRET value	236.227	12.4728
128.3	0	no idealized FRET value	431.974	0	no FRET value	no idealized FRET value	21.01	14.125	0.10389	no idealized FRET value	282.709	32.7747	0.11093	no idealized FRET value	200.147	24.9728
128.4	0	no idealized FRET value	425.654	0	no FRET value	no idealized FRET value	31.4	0	0	no idealized FRET value	312.169	0	0	no idealized FRET value	253.527	0
128.5	0	no idealized FRET value	470.954	0	no FRET value	no idealized FRET value	0	0	0	no idealized FRET value	359.109	0	0.04682	no idealized FRET value	241.227	11.8478
128.6	0	no idealized FRET value	446.744	0	no FRET value	no idealized FRET value	35.44	0	0.13588	no idealized FRET value	269.629	42.3997	0.10656	no idealized FRET value	225.097	26.8478
128.7	0.01568	no idealized FRET value	443.544	7.06559	no FRET value	no idealized FRET value	0	0	0	no idealized FRET value	339.169	0	0	no idealized FRET value	323.277	0
128.8	0	no idealized FRET value	428.594	0	no FRET value	no idealized FRET value	27.22	4.875	0.03944	no idealized FRET value	295.899	12.1497	0	no idealized FRET value	355.357	0
128.9	0	no idealized FRET value	427.654	0	no FRET value	no idealized FRET value	0	0	0.11649	no idealized FRET value	206.859	27.2748	0	no idealized FRET value	284.647	0
129	0.05783	no idealized FRET value	410.404	25.1906	no FRET value	no idealized FRET value	55.37	0	0	no idealized FRET value	350.069	0	0.08236	no idealized FRET value	214.187	19.2228
129.1	0	no idealized FRET value	443.934	0	no FRET value	no idealized FRET value	38.57	0	0	no idealized FRET value	300.159	0	0	no idealized FRET value	317.277	0
129.2	0	no idealized FRET value	453.994	0	no FRET value	no idealized FRET value	23.01	26.375	0	no idealized FRET value	401.979	0	0.02119	no idealized FRET value	293.217	6.34777
129.3	0	no idealized FRET value	428.754	0	no FRET value	no idealized FRET value	15.53	0	0	no idealized FRET value	413.909	0	0	no idealized FRET value	275.477	0
129.4	0	no idealized FRET value	400.674	0	no FRET value	no idealized FRET value	0	0	0.0014	no idealized FRET value	286.029	0.39975	0.05959	no idealized FRET value	329.027	20.8478
129.5	0.05011	no idealized FRET value	368.514	19.4406	no FRET value	no idealized FRET value	0	0	0.02233	no idealized FRET value	345.879	7.89975	0.02247	no idealized FRET value	216.327	4.97277
129.6	0.07481	no idealized FRET value	342.464	27.6906	no FRET value	no idealized FRET value	0	0	0.05239	no idealized FRET value	255.929	14.1497	0.12485	no idealized FRET value	239.007	34.0978
129.7	0	no idealized FRET value	388.804	0	no FRET value	no idealized FRET value	0	26.875	0.0283	no idealized FRET value	266.979	7.77475	0	no idealized FRET value	311.427	0
129.8	0.02502	no idealized FRET value	421.534	10.8156	no FRET value	no idealized FRET value	9.15	14.125	0	no idealized FRET value	343.179	0	0.03048	no idealized FRET value	345.107	10.8478
129.9	0	no idealized FRET value	423.754	0	no FRET value	no idealized FRET value	6.17	12.5	0.01036	no idealized FRET value	288.999	3.02475	0	no idealized FRET value	305.437	0
130	0	no idealized FRET value	424.124	0	no FRET value	no idealized FRET value	0	0	0	no idealized FRET value	393.939	0	0	no idealized FRET value	245.387	0
130.1	0	no idealized FRET value	406.124	0	no FRET value	no idealized FRET value	0	5.625	0	no idealized FRET value	309.009	0	0	no idealized FRET value	287.457	0
130.2	0	no idealized FRET value	414.074	0	no FRET value	no idealized FRET value	6.21	0	0.07755	no idealized FRET value	282.799	23.7748	0	no idealized FRET value	281.587	0
130.3	0	no idealized FRET value	376.724	0	no FRET value	no idealized FRET value	2.38	0	0.07914	no idealized FRET value	270.819	23.2748	0.0359	no idealized FRET value	308.147	11.4728
130.4	0	no idealized FRET value	422.664	0	no FRET value	no idealized FRET value	41.29	0	0.08764	no idealized FRET value	321.679	30.8998	0	no idealized FRET value	331.327	0
130.5	0	no idealized FRET value	404.034	0	no FRET value	no idealized FRET value	2.11	19	0.02407	no idealized FRET value	294.949	7.27475	0.04291	no idealized FRET value	359.037	16.0978
130.6	0.05236	no idealized FRET value	374.494	20.6906	no FRET value	no idealized FRET value	15.43	0	0	no idealized FRET value	309.019	0	0	no idealized FRET value	338.307	0
130.7	0	no idealized FRET value	440.634	0	no FRET value	no idealized FRET value	9.13	16.125	0.00721	no idealized FRET value	295.999	2.14975	0.02705	no idealized FRET value	255.257	7.09777
130.8	0.05174	no idealized FRET value	342.554	18.6906	no FRET value	no idealized FRET value	51.98	13.25	0	no idealized FRET value	358.019	0	0.0691	no idealized FRET value	301.047	22.3478
130.9	0	no idealized FRET value	420.024	0	no FRET value	no idealized FRET value	0	5.125	0	no idealized FRET value	335.059	0	0	no idealized FRET value	298.287	0
131	0.00529	no idealized FRET value	364.694	1.94059	no FRET value	no idealized FRET value	42.14	11	0.06902	no idealized FRET value	276.839	20.5248	0	no idealized FRET value	267.397	0
131.1	0	no idealized FRET value	445.844	0	no FRET value	no idealized FRET value	0	0	0.02252	no idealized FRET value	304.939	7.02475	0	no idealized FRET value	249.367	0
131.2	0	no idealized FRET value	416.934	0	no FRET value	no idealized FRET value	0	31.75	0.09547	no idealized FRET value	260.789	27.5248	0.15322	no idealized FRET value	196.047	35.4728
131.3	0.01946	no idealized FRET value	431.544	8.56559	no FRET value	no idealized FRET value	0	23.75	0	no idealized FRET value	288.129	0	0.06672	no idealized FRET value	239.177	17.0978
131.4	0	no idealized FRET value	427.744	0	no FRET value	no idealized FRET value	0	9.875	0.07084	no idealized FRET value	293.799	22.3998	0	no idealized FRET value	284.517	0
131.5	0	no idealized FRET value	431.784	0	no FRET value	no idealized FRET value	0	0	0.03818	no idealized FRET value	261.959	10.3997	0.04724	no idealized FRET value	269.177	13.3478
131.6	0	no idealized FRET value	432.904	0	no FRET value	no idealized FRET value	0	7.625	0.08118	no idealized FRET value	342.659	30.2748	0.04801	no idealized FRET value	262.187	13.2228
131.7	0.00147	no idealized FRET value	383.684	0.56559	no FRET value	no idealized FRET value	3.5	0	0.03391	no idealized FRET value	331.859	11.6497	0.10914	no idealized FRET value	306.887	37.5978
131.8	0.06081	no idealized FRET value	408.394	26.4406	no FRET value	no idealized FRET value	3.28	1.875	0.04569	no idealized FRET value	347.789	16.6498	0.14047	no idealized FRET value	259.897	42.4728
131.9	0	no idealized FRET value	409.004	0	no FRET value	no idealized FRET value	0	0	0.01845	no idealized FRET value	313.939	5.89975	0	no idealized FRET value	224.487	0
132	0	no idealized FRET value	423.804	0	no FRET value	no idealized FRET value	18.09	19	0.1382	no idealized FRET value	245.689	39.3997	0.02625	no idealized FRET value	263.247	7.09777
132.1	0.09104	no idealized FRET value	406.254	40.6906	no FRET value	no idealized FRET value	30.33	0	0.06029	no idealized FRET value	243.929	15.6497	0	no idealized FRET value	295.297	0
132.2	0.07899	no idealized FRET value	391.344	33.5656	no FRET value	no idealized FRET value	0	0	0	no idealized FRET value	262.259	0	0	no idealized FRET value	357.327	0
132.3	0	no idealized FRET value	407.884	0	no FRET value	no idealized FRET value	8.13	7.25	0	no idealized FRET value	382.989	0	0.15308	no idealized FRET value	241.907	43.7228
132.4	0.10567	no idealized FRET value	413.164	48.8156	no FRET value	no idealized FRET value	1.24	6.125	0.08736	no idealized FRET value	258.819	24.7748	0	no idealized FRET value	247.347	0
132.5	0.00125	no idealized FRET value	352.724	0.44059	no FRET value	no idealized FRET value	0	1.375	0.06531	no idealized FRET value	318.769	22.2748	0.12406	no idealized FRET value	284.887	40.3478
132.6	0	no idealized FRET value	410.994	0	no FRET value	no idealized FRET value	0	1.75	0.00677	no idealized FRET value	296.999	2.02475	0.16285	no idealized FRET value	287.727	55.9728
132.7	0.01656	no idealized FRET value	419.574	7.06559	no FRET value	no idealized FRET value	0	10.875	0	no idealized FRET value	318.029	0	0.00929	no idealized FRET value	290.257	2.72277
132.8	0	no idealized FRET value	441.774	0	no FRET value	no idealized FRET value	0	20.75	0.02193	no idealized FRET value	252.019	5.64975	0.03231	no idealized FRET value	246.257	8.22277
132.9	0	no idealized FRET value	382.934	0	no FRET value	no idealized FRET value	0	11.125	0.07024	no idealized FRET value	304.779	23.0248	0	no idealized FRET value	270.337	0
133	0.02559	no idealized FRET value	459.474	12.0656	no FRET value	no idealized FRET value	33.4	0	0.00362	no idealized FRET value	350.939	1.27475	0.11033	no idealized FRET value	276.957	34.3478
133.1	0	no idealized FRET value	460.864	0	no FRET value	no idealized FRET value	32.48	0	0.01604	no idealized FRET value	361.879	5.89975	0.01454	no idealized FRET value	286.247	4.22277
133.2	0.02654	no idealized FRET value	364.614	9.94059	no FRET value	no idealized FRET value	11.19	9.875	0	no idealized FRET value	328.019	0	0.03419	no idealized FRET value	324.127	11.4728
133.3	0.05981	no idealized FRET value	368.474	23.4406	no FRET value	no idealized FRET value	16.4	0	0.01946	no idealized FRET value	290.969	5.77475	0.12516	no idealized FRET value	275.907	39.4728
133.4	0	no idealized FRET value	435.904	0	no FRET value	no idealized FRET value	4.26	0	0	no idealized FRET value	332.979	0	0	no idealized FRET value	271.427	0
133.5	0.04498	no idealized FRET value	415.454	19.5656	no FRET value	no idealized FRET value	0	0	0.03589	no idealized FRET value	302.899	11.2747	0.06098	no idealized FRET value	321.037	20.8478
133.6	0	no idealized FRET value	426.904	0	no FRET value	no idealized FRET value	0	0	0	no idealized FRET value	289.179	0	0.15013	no idealized FRET value	231.947	40.9728
133.7	0	no idealized FRET value	343.814	0	no FRET value	no idealized FRET value	1.26	4.125	0.1219	no idealized FRET value	322.539	44.7747	0	no idealized FRET value	290.507	0
133.8	0	no idealized FRET value	375.254	0	no FRET value	no idealized FRET value	49.19	5.125	0.02177	no idealized FRET value	326.909	7.27475	0.03294	no idealized FRET value	333.117	11.3478
133.9	0.01506	no idealized FRET value	388.624	5.94059	no FRET value	no idealized FRET value	0	17	0	no idealized FRET value	351.989	0	0.03246	no idealized FRET value	271.217	9.09777
134	0.03973	no idealized FRET value	297.674	12.3156	no FRET value	no idealized FRET value	0	14.75	0.06263	no idealized FRET value	297.819	19.8998	0.08737	no idealized FRET value	249.097	23.8478
134.1	0.02955	no idealized FRET value	408.534	12.4406	no FRET value	no idealized FRET value	0	0	0	no idealized FRET value	311.059	0	0	no idealized FRET value	286.517	0
134.2	0.01265	no idealized FRET value	424.584	5.44059	no FRET value	no idealized FRET value	20.57	0	0.09816	no idealized FRET value	282.729	30.7748	0	no idealized FRET value	275.317	0
134.3	0	no idealized FRET value	416.884	0	no FRET value	no idealized FRET value	0	0	0.09698	no idealized FRET value	245.819	26.3998	0.02497	no idealized FRET value	272.237	6.97277
134.4	0.05756	no idealized FRET value	330.554	20.1906	no FRET value	no idealized FRET value	0	8.625	0.02923	no idealized FRET value	303.919	9.14975	0	no idealized FRET value	318.527	0
134.5	0.05233	no idealized FRET value	474.314	26.1906	no FRET value	no idealized FRET value	33.14	12.125	0	no idealized FRET value	278.079	0	0.041	no idealized FRET value	274.187	11.7228
134.6	0	no idealized FRET value	373.184	0	no FRET value	no idealized FRET value	0	0	0	no idealized FRET value	314.029	0	0.08623	no idealized FRET value	318.947	30.0978
134.7	0	no idealized FRET value	416.804	0	no FRET value	no idealized FRET value	0	0	0.0632	no idealized FRET value	322.769	21.7748	0	no idealized FRET value	278.357	0
134.8	0	no idealized FRET value	393.774	0	no FRET value	no idealized FRET value	21.13	14.625	0.00811	no idealized FRET value	323.959	2.64975	0	no idealized FRET value	322.277	0
134.9	0	no idealized FRET value	371.874	0	no FRET value	no idealized FRET value	3.19	10.875	0	no idealized FRET value	306.019	0	0.05438	no idealized FRET value	355.997	20.4728
135	0.09767	no idealized FRET value	349.354	37.8156	no FRET value	no idealized FRET value	24.45	0	0	no idealized FRET value	313.109	0	0.19411	no idealized FRET value	267.667	64.4728
135.1	0	no idealized FRET value	425.664	0	no FRET value	no idealized FRET value	0	0	0.07294	no idealized FRET value	260.859	20.5248	0.17528	no idealized FRET value	239.837	50.9728
135.2	0	no idealized FRET value	455.804	0	no FRET value	no idealized FRET value	0	0	0.08114	no idealized FRET value	328.689	29.0248	0	no idealized FRET value	275.367	0
135.3	0	no idealized FRET value	478.664	0	no FRET value	no idealized FRET value	0	0	0.06425	no idealized FRET value	289.829	19.8998	0.19866	no idealized FRET value	227.797	56.4728
135.4	0	no idealized FRET value	432.834	0	no FRET value	no idealized FRET value	14.3	0	0	no idealized FRET value	338.069	0	0.0615	no idealized FRET value	299.077	19.5978
135.5	0	no idealized FRET value	396.844	0	no FRET value	no idealized FRET value	2.2	10	0	no idealized FRET value	282.059	0	0.04201	no idealized FRET value	290.157	12.7228
135.6	0	no idealized FRET value	392.794	0	no FRET value	no idealized FRET value	0	8.875	0.10332	no idealized FRET value	287.699	33.1497	0.03397	no idealized FRET value	287.187	10.0978
135.7	0	no idealized FRET value	401.814	0	no FRET value	no idealized FRET value	43.14	10.875	0	no idealized FRET value	301.049	0	0	no idealized FRET value	320.357	0
135.8	0	no idealized FRET value	405.774	0	no FRET value	no idealized FRET value	0	15.125	0.00547	no idealized FRET value	277.029	1.52475	0.01922	no idealized FRET value	311.197	6.09777
135.9	0.11489	no idealized FRET value	288.434	37.4406	no FRET value	no idealized FRET value	40.58	0	0	no idealized FRET value	291.039	0	0.08098	no idealized FRET value	272.067	23.9728
136	0.10531	no idealized FRET value	356.304	41.9406	no FRET value	no idealized FRET value	24.41	0	0	no idealized FRET value	335.079	0	0	no idealized FRET value	283.387	0
136.1	0.03223	no idealized FRET value	388.554	12.9406	no FRET value	no idealized FRET value	0	0	0.01864	no idealized FRET value	258.019	4.89975	0.07708	no idealized FRET value	302.017	25.2228
136.2	0	no idealized FRET value	369.814	0	no FRET value	no idealized FRET value	0	0	0	no idealized FRET value	323.269	0	0	no idealized FRET value	273.447	0
136.3	0.02414	no idealized FRET value	457.484	11.3156	no FRET value	no idealized FRET value	28.35	0	0.03689	no idealized FRET value	398.739	15.2747	0.01892	no idealized FRET value	277.247	5.34777
136.4	0.06551	no idealized FRET value	366.454	25.6906	no FRET value	no idealized FRET value	0	0	0	no idealized FRET value	320.229	0	0.15692	no idealized FRET value	298.717	55.5978
136.5	0	no idealized FRET value	403.804	0	no FRET value	no idealized FRET value	0	0	0.04272	no idealized FRET value	219.019	9.77475	0.06775	no idealized FRET value	273.107	19.8478
136.6	0.05307	no idealized FRET value	400.444	22.4406	no FRET value	no idealized FRET value	0	0	0.05583	no idealized FRET value	304.829	18.0248	0.03883	no idealized FRET value	290.167	11.7228
136.7	0.01719	no idealized FRET value	389.614	6.81559	no FRET value	no idealized FRET value	6.47	0	0.04207	no idealized FRET value	290.899	12.7747	0.17248	no idealized FRET value	272.737	56.8478
136.8	0	no idealized FRET value	351.984	0	no FRET value	no idealized FRET value	41.07	18.125	0.07866	no idealized FRET value	285.789	24.3998	0.00574	no idealized FRET value	298.257	1.72277
136.9	0	no idealized FRET value	395.854	0	no FRET value	no idealized FRET value	0	7.75	0.07669	no idealized FRET value	293.779	24.3998	0.06053	no idealized FRET value	342.997	22.0978
137	0	no idealized FRET value	394.794	0	no FRET value	no idealized FRET value	0	10.25	0.05606	no idealized FRET value	309.819	18.3998	0	no idealized FRET value	332.417	0
137.1	0.02599	no idealized FRET value	372.604	9.94059	no FRET value	no idealized FRET value	8.51	0	0.01715	no idealized FRET value	330.919	5.77475	0.0647	no idealized FRET value	314.037	21.7228
137.2	0	no idealized FRET value	366.874	0	no FRET value	no idealized FRET value	0	0	0	no idealized FRET value	334.249	0	0	no idealized FRET value	348.297	0
137.3	0.01332	no idealized FRET value	458.534	6.19059	no FRET value	no idealized FRET value	19.36	0	0.06251	no idealized FRET value	292.829	19.5248	0	no idealized FRET value	355.467	0
137.4	0	no idealized FRET value	347.844	0	no FRET value	no idealized FRET value	0	5.5	0.04521	no idealized FRET value	290.889	13.7747	0	no idealized FRET value	246.667	0
137.5	0.07066	no idealized FRET value	400.364	30.4406	no FRET value	no idealized FRET value	0	16.375	0.10047	no idealized FRET value	249.799	27.8998	0.00199	no idealized FRET value	299.267	0.59777
137.6	0.05715	no idealized FRET value	347.524	21.0656	no FRET value	no idealized FRET value	65.31	0	0	no idealized FRET value	332.009	0	0	no idealized FRET value	261.677	0
137.7	0	no idealized FRET value	396.194	0	no FRET value	no idealized FRET value	0	0	0.10877	no idealized FRET value	275.709	33.6497	0.02687	no idealized FRET value	216.317	5.97277
137.8	0.01119	no idealized FRET value	436.574	4.94059	no FRET value	no idealized FRET value	60.36	0	0.02988	no idealized FRET value	353.839	10.8997	0.02845	no idealized FRET value	272.227	7.97277
137.9	0	no idealized FRET value	215.511	0	no FRET value	no idealized FRET value	27.27	0	0.0652	no idealized FRET value	236.929	16.5248	0.16051	no idealized FRET value	233.907	44.7228
138	no FRET value	no idealized FRET value	0	0	no FRET value	no idealized FRET value	45.25	0	0	no idealized FRET value	302.069	0	0.04218	no idealized FRET value	266.197	11.7228
138.1	no FRET value	no idealized FRET value	36.3306	0	no FRET value	no idealized FRET value	30.35	0	0	no idealized FRET value	312.049	0	0	no idealized FRET value	285.527	0
138.2	no FRET value	no idealized FRET value	0	0	no FRET value	no idealized FRET value	0	0	0	no idealized FRET value	291.079	0	0	no idealized FRET value	363.427	0
138.3	no FRET value	no idealized FRET value	0	0.81559	no FRET value	no idealized FRET value	29.36	0	0.06899	no idealized FRET value	266.859	19.7748	0.02519	no idealized FRET value	318.167	8.22277
138.4	no FRET value	no idealized FRET value	44.2606	5.56559	no FRET value	no idealized FRET value	32.26	0.25	0.01428	no idealized FRET value	294.979	4.27475	0.0861	no idealized FRET value	269.057	25.3478
138.5	no FRET value	no idealized FRET value	45.6506	0	no FRET value	no idealized FRET value	0	0	0	no idealized FRET value	356.999	0	0.07309	no idealized FRET value	304.027	23.9728
138.6	no FRET value	no idealized FRET value	17.2306	11.9406	no FRET value	no idealized FRET value	11.39	0	0.02075	no idealized FRET value	301.949	6.39975	0.03881	no idealized FRET value	284.177	11.4728
138.7	no FRET value	no idealized FRET value	28.5306	0	no FRET value	no idealized FRET value	8.34	0	0.10946	no idealized FRET value	270.719	33.2747	0	no idealized FRET value	350.357	0
138.8	no FRET value	no idealized FRET value	63.2906	0.19059	no FRET value	no idealized FRET value	8.5	0	0.00186	no idealized FRET value	347.949	0.64975	0.0229	no idealized FRET value	276.237	6.47277
138.9	no FRET value	no idealized FRET value	0	0	no FRET value	no idealized FRET value	2.27	3	0	no idealized FRET value	252.199	0	0.15113	no idealized FRET value	263.847	46.9728
139	no FRET value	no idealized FRET value	7.40059	0	no FRET value	no idealized FRET value	0	21.75	0.06707	no idealized FRET value	269.859	19.3998	0.0413	no idealized FRET value	333.087	14.3478
139.1	no FRET value	no idealized FRET value	0	19.3156	no FRET value	no idealized FRET value	0	9.375	0.06552	no idealized FRET value	333.739	23.3998	0.05306	no idealized FRET value	276.147	15.4728
139.2	no FRET value	no idealized FRET value	0	12.1906	no FRET value	no idealized FRET value	0	5	0	no idealized FRET value	316.109	0	0.09343	no idealized FRET value	241.097	24.8478
139.3	no FRET value	no idealized FRET value	51.7406	0	no FRET value	no idealized FRET value	0	9.125	0.02151	no idealized FRET value	313.929	6.89975	0.1303	no idealized FRET value	250.957	37.5978
139.4	no FRET value	no idealized FRET value	7.19059	17.1906	no FRET value	no idealized FRET value	0	7.375	0.05396	no idealized FRET value	313.819	17.8998	0.01245	no idealized FRET value	305.227	3.84777
139.5	no FRET value	no idealized FRET value	61.5206	0	no FRET value	no idealized FRET value	25.42	0	0.04487	no idealized FRET value	279.909	13.1497	0	no idealized FRET value	252.527	0
139.6	no FRET value	no idealized FRET value	73.7006	0	no FRET value	no idealized FRET value	0	8.25	0.04506	no idealized FRET value	360.769	17.0248	0	no idealized FRET value	293.447	0
139.7	no FRET value	no idealized FRET value	22.1806	16.3156	no FRET value	no idealized FRET value	13.36	0	0	no idealized FRET value	388.979	0	0.07156	no idealized FRET value	272.097	20.9728
139.8	no FRET value	no idealized FRET value	4.43059	0	no FRET value	no idealized FRET value	37.2	5.625	0.02238	no idealized FRET value	284.969	6.52475	0	no idealized FRET value	277.527	0
139.9	no FRET value	no idealized FRET value	80.4506	0	no FRET value	no idealized FRET value	10.23	6	0.0353	no idealized FRET value	297.909	10.8997	0.02705	no idealized FRET value	255.257	7.09777
140	no FRET value	no idealized FRET value	48.3006	1.06559	no FRET value	no idealized FRET value	11.34	0	0	no idealized FRET value	270.079	0	0.12462	no idealized FRET value	257.957	36.7228
140.1	no FRET value	no idealized FRET value	38.6306	0	no FRET value	no idealized FRET value	0	7.5	0.04501	no idealized FRET value	302.869	14.2747	0	no idealized FRET value	302.357	0
140.2	no FRET value	no idealized FRET value	73.4706	0	no FRET value	no idealized FRET value	41.17	8.125	0	no idealized FRET value	376.999	0	0	no idealized FRET value	288.317	0
140.3	no FRET value	no idealized FRET value	0	18.1906	no FRET value	no idealized FRET value	14.36	0	0.00896	no idealized FRET value	306.979	2.77475	0.03901	no idealized FRET value	193.327	7.84777
140.4	no FRET value	no idealized FRET value	0	20.5656	no FRET value	no idealized FRET value	0	0	0.01649	no idealized FRET value	255.029	4.27475	0.07455	no idealized FRET value	282.067	22.7228
140.5	no FRET value	no idealized FRET value	0	27.5656	no FRET value	no idealized FRET value	4.49	0	0	no idealized FRET value	317.019	0	0	no idealized FRET value	290.407	0
140.6	no FRET value	no idealized FRET value	82.2806	0	no FRET value	no idealized FRET value	0	8.5	0.02852	no idealized FRET value	298.929	8.77475	0.01207	no idealized FRET value	284.257	3.47277
140.7	no FRET value	no idealized FRET value	54.5406	0	no FRET value	no idealized FRET value	28.32	0	0.01847	no idealized FRET value	306.949	5.77475	0.09869	no idealized FRET value	260.037	28.4728
140.8	no FRET value	no idealized FRET value	21.4006	0	no FRET value	no idealized FRET value	0	0	0.0351	no idealized FRET value	285.929	10.3997	0	no idealized FRET value	239.397	0
140.9	no FRET value	no idealized FRET value	0	3.06559	no FRET value	no idealized FRET value	0	0	0	no idealized FRET value	298.049	0	0	no idealized FRET value	264.567	0
141	no FRET value	no idealized FRET value	0	31.5656	no FRET value	no idealized FRET value	0	0	0.0739	no idealized FRET value	327.719	26.1498	0	no idealized FRET value	306.477	0
141.1	no FRET value	no idealized FRET value	0	0	no FRET value	no idealized FRET value	38.26	0	0.04621	no idealized FRET value	317.839	15.3997	0.0048	no idealized FRET value	331.217	1.59777
141.2	no FRET value	no idealized FRET value	73.7606	0	no FRET value	no idealized FRET value	0	23.25	0	no idealized FRET value	331.029	0	0	no idealized FRET value	261.427	0
141.3	no FRET value	no idealized FRET value	70.5206	0	no FRET value	no idealized FRET value	54.42	0	0.08451	no idealized FRET value	368.589	34.0247	0	no idealized FRET value	310.287	0
141.4	no FRET value	no idealized FRET value	13.6306	0	no FRET value	no idealized FRET value	16.37	0	0	no idealized FRET value	266.059	0	0.10342	no idealized FRET value	262.017	30.2228
141.5	no FRET value	no idealized FRET value	67.2606	2.69059	no FRET value	no idealized FRET value	22.41	0	0	no idealized FRET value	271.189	0	0	no idealized FRET value	424.307	0
141.6	no FRET value	no idealized FRET value	2.59059	0	no FRET value	no idealized FRET value	41.98	27	0	no idealized FRET value	302.179	0	0.06266	no idealized FRET value	250.167	16.7228
141.7	no FRET value	no idealized FRET value	0	5.69059	no FRET value	no idealized FRET value	18.41	0	0.07737	no idealized FRET value	335.689	28.1498	0.08557	no idealized FRET value	310.967	29.0978
141.8	no FRET value	no idealized FRET value	0	0	no FRET value	no idealized FRET value	25.44	0	0	no idealized FRET value	313.039	0	0.11035	no idealized FRET value	280.947	34.8478
141.9	no FRET value	no idealized FRET value	39.5406	0	no FRET value	no idealized FRET value	41.24	1.125	0.04167	no idealized FRET value	267.939	11.6497	0.01488	no idealized FRET value	271.267	4.09777
142	no FRET value	no idealized FRET value	73.4306	0	no FRET value	no idealized FRET value	31.26	0.375	0.14195	no idealized FRET value	289.549	47.8997	0.08247	no idealized FRET value	320.957	28.8478
142.1	no FRET value	no idealized FRET value	7.19059	17.1906	no FRET value	no idealized FRET value	4.53	0	0.08767	no idealized FRET value	330.659	31.7748	0	no idealized FRET value	251.467	0
142.2	no FRET value	no idealized FRET value	0	11.4406	no FRET value	no idealized FRET value	23.46	0	0	no idealized FRET value	320.059	0	0.02027	no idealized FRET value	240.297	4.97277
142.3	no FRET value	no idealized FRET value	71.5406	0	no FRET value	no idealized FRET value	59.49	0	0	no idealized FRET value	294.039	0	0.000848529	no idealized FRET value	262.317	0.22277
142.4	no FRET value	no idealized FRET value	0	0	no FRET value	no idealized FRET value	0.4	0	0	no idealized FRET value	350.979	0	0	no idealized FRET value	300.357	0
142.5	no FRET value	no idealized FRET value	48.3506	0	no FRET value	no idealized FRET value	0.04	26.25	0.02527	no idealized FRET value	213.069	5.52475	0	no idealized FRET value	284.417	0
142.6	no FRET value	no idealized FRET value	11.5106	0	no FRET value	no idealized FRET value	78.09	11.5	0	no idealized FRET value	333.979	0	0	no idealized FRET value	266.467	0
142.7	no FRET value	no idealized FRET value	27.0506	28.6906	no FRET value	no idealized FRET value	0	0	0.02977	no idealized FRET value	334.869	10.2747	0.0518	no idealized FRET value	306.097	16.7228
142.8	no FRET value	no idealized FRET value	46.5806	0	no FRET value	no idealized FRET value	0	0	0.09026	no idealized FRET value	312.689	31.0248	0.02793	no idealized FRET value	299.187	8.59777
142.9	no FRET value	no idealized FRET value	46.3306	0	no FRET value	no idealized FRET value	58.5	0	0.03165	no idealized FRET value	279.949	9.14975	0	no idealized FRET value	261.347	0
143	no FRET value	no idealized FRET value	65.1506	13.9406	no FRET value	no idealized FRET value	45.25	0	0.04253	no idealized FRET value	360.779	16.0248	0	no idealized FRET value	347.347	0
143.1	no FRET value	no idealized FRET value	38.6006	0	no FRET value	no idealized FRET value	22.25	2.5	0.09151	no idealized FRET value	270.779	27.2748	0	no idealized FRET value	337.477	0
143.2	no FRET value	no idealized FRET value	23.3506	0	no FRET value	no idealized FRET value	21.33	0	0	no idealized FRET value	349.959	0	0.06874	no idealized FRET value	356.937	26.3478
143.3	no FRET value	no idealized FRET value	27.4306	0	no FRET value	no idealized FRET value	5.42	0	0.03082	no idealized FRET value	338.859	10.7747	0.08437	no idealized FRET value	290.017	26.7228
143.4	no FRET value	no idealized FRET value	10.6106	0	no FRET value	no idealized FRET value	1.43	0	0.09445	no idealized FRET value	340.609	35.5247	0.02001	no idealized FRET value	323.177	6.59777
143.5	no FRET value	no idealized FRET value	0	0	no FRET value	no idealized FRET value	3.41	0	0	no idealized FRET value	356.109	0	0	no idealized FRET value	271.357	0
143.6	no FRET value	no idealized FRET value	0	4.44059	no FRET value	no idealized FRET value	53.34	0	0	no idealized FRET value	269.149	0	0.01323	no idealized FRET value	296.237	3.97277
143.7	no FRET value	no idealized FRET value	6.37059	0	no FRET value	no idealized FRET value	23.32	0	0.01293	no idealized FRET value	269.019	3.52475	0.07073	no idealized FRET value	337.967	25.7228
143.8	no FRET value	no idealized FRET value	20.5006	0	no FRET value	no idealized FRET value	2.28	2	0.05079	no idealized FRET value	308.839	16.5248	0.06224	no idealized FRET value	282.107	18.7228
143.9	no FRET value	no idealized FRET value	73.5106	0	no FRET value	no idealized FRET value	16.57	0	0.02006	no idealized FRET value	330.909	6.77475	0.02664	no idealized FRET value	282.217	7.72277
144	no FRET value	no idealized FRET value	0	17.9406	no FRET value	no idealized FRET value	0	12.375	0.02732	no idealized FRET value	210.069	5.89975	0	no idealized FRET value	254.537	0
144.1	no FRET value	no idealized FRET value	4.40059	0	no FRET value	no idealized FRET value	4.35	0	0.10211	no idealized FRET value	293.689	33.3997	0.06538	no idealized FRET value	323.017	22.5978
144.2	no FRET value	no idealized FRET value	39.1506	17.1906	no FRET value	no idealized FRET value	0	0	0.05929	no idealized FRET value	303.819	19.1498	0.09377	no idealized FRET value	280.007	28.9728
144.3	no FRET value	no idealized FRET value	51.4106	0	no FRET value	no idealized FRET value	14.25	3.5	0	no idealized FRET value	443.939	0	0	no idealized FRET value	243.367	0
144.4	no FRET value	no idealized FRET value	23.4106	0	no FRET value	no idealized FRET value	4.21	8.75	0.05394	no idealized FRET value	390.679	22.2748	0	no idealized FRET value	247.607	0
144.5	no FRET value	no idealized FRET value	0	0	no FRET value	no idealized FRET value	0	0	0.07377	no idealized FRET value	293.789	23.3998	0	no idealized FRET value	384.207	0
144.6	no FRET value	no idealized FRET value	8.59059	0	no FRET value	no idealized FRET value	8.7	0	0.07146	no idealized FRET value	287.809	22.1498	0.03757	no idealized FRET value	329.107	12.8478
144.7	no FRET value	no idealized FRET value	15.4306	0	no FRET value	no idealized FRET value	0	2.75	0.0559	no idealized FRET value	293.849	17.3998	0	no idealized FRET value	279.517	0
144.8	no FRET value	no idealized FRET value	0	0	no FRET value	no idealized FRET value	0	0	0	no idealized FRET value	268.149	0	0.1101	no idealized FRET value	225.087	27.8478
144.9	no FRET value	no idealized FRET value	6.37059	0	no FRET value	no idealized FRET value	0	33.625	0	no idealized FRET value	317.299	0	0.06416	no idealized FRET value	315.037	21.5978
145	no FRET value	no idealized FRET value	9.55059	0	no FRET value	no idealized FRET value	0	22.5	0.04376	no idealized FRET value	281.909	12.8997	0	no idealized FRET value	286.407	0
145.1	no FRET value	no idealized FRET value	0	15.1906	no FRET value	no idealized FRET value	46.51	0	0.08661	no idealized FRET value	382.549	36.2747	0.01706	no idealized FRET value	344.157	5.97277
145.2	no FRET value	no idealized FRET value	53.5306	0	no FRET value	no idealized FRET value	0	0	0.03805	no idealized FRET value	474.609	18.7748	0	no idealized FRET value	336.367	0
145.3	no FRET value	no idealized FRET value	35.0506	27.6906	no FRET value	no idealized FRET value	5.4	0	0.06035	no idealized FRET value	465.509	29.8998	0.0952	no idealized FRET value	217.147	22.8478
145.4	no FRET value	no idealized FRET value	7.49059	0	no FRET value	no idealized FRET value	6.38	0	0	no idealized FRET value	294.079	0	0.05084	no idealized FRET value	263.177	14.0978
145.5	no FRET value	no idealized FRET value	0	0	no FRET value	no idealized FRET value	43.45	0	0.05021	no idealized FRET value	326.809	17.2748	0.15469	no idealized FRET value	262.837	48.0978
145.6	no FRET value	no idealized FRET value	79.5606	0	no FRET value	no idealized FRET value	3.35	0	0	no idealized FRET value	394.959	0	0.00794	no idealized FRET value	293.257	2.34777
145.7	no FRET value	no idealized FRET value	50.6906	0	no FRET value	no idealized FRET value	0	0	0.10394	no idealized FRET value	311.639	36.1497	0	no idealized FRET value	306.297	0
145.8	no FRET value	no idealized FRET value	47.5706	0	no FRET value	no idealized FRET value	19.39	0	0.20138	no idealized FRET value	350.069	88.2747	0.09979	no idealized FRET value	267.017	29.5978
145.9	no FRET value	no idealized FRET value	13.4206	0	no FRET value	no idealized FRET value	0	11.875	0.07394	no idealized FRET value	366.639	29.2748	0	no idealized FRET value	255.397	0
146	no FRET value	no idealized FRET value	44.3006	1.56559	no FRET value	no idealized FRET value	0	10.375	0.05399	no idealized FRET value	247.939	14.1497	0.09377	no idealized FRET value	280.007	28.9728
146.1	no FRET value	no idealized FRET value	0	0	no FRET value	no idealized FRET value	0	0	0	no idealized FRET value	344.989	0	0.01951	no idealized FRET value	193.367	3.84777
146.2	no FRET value	no idealized FRET value	0	9.06559	no FRET value	no idealized FRET value	17.35	0	0.14361	no idealized FRET value	232.709	39.0247	0.03309	no idealized FRET value	251.247	8.59777
146.3	no FRET value	no idealized FRET value	6.46059	0	no FRET value	no idealized FRET value	8.6	0	0.13147	no idealized FRET value	253.689	38.3997	0	no idealized FRET value	253.597	0
146.4	no FRET value	no idealized FRET value	0	25.4406	no FRET value	no idealized FRET value	6.25	4.5	0.0696	no idealized FRET value	230.929	17.2748	0	no idealized FRET value	329.377	0
146.5	no FRET value	no idealized FRET value	7.54059	0	no FRET value	no idealized FRET value	11.11	17.875	0.02958	no idealized FRET value	328.879	10.0247	0.05341	no idealized FRET value	314.077	17.7228
146.6	no FRET value	no idealized FRET value	30.3606	0	no FRET value	no idealized FRET value	18.25	3	0	no idealized FRET value	242.089	0	0.1399	no idealized FRET value	298.787	48.5978
146.7	no FRET value	no idealized FRET value	0	0	no FRET value	no idealized FRET value	18.27	1	0.05193	no idealized FRET value	278.889	15.2747	0.01035	no idealized FRET value	332.197	3.47277
146.8	no FRET value	no idealized FRET value	0	35.9406	no FRET value	no idealized FRET value	0	17.625	0	no idealized FRET value	294.199	0	0.01201	no idealized FRET value	306.227	3.72277
146.9	no FRET value	no idealized FRET value	0	0	no FRET value	no idealized FRET value	46.39	0	0.15177	no idealized FRET value	230.689	41.2747	0.02286	no idealized FRET value	330.157	7.72277
147	no FRET value	no idealized FRET value	11.6306	0	no FRET value	no idealized FRET value	45.27	0	0.09723	no idealized FRET value	292.709	31.5248	0.02372	no idealized FRET value	328.157	7.97277
147.1	no FRET value	no idealized FRET value	46.5406	0	no FRET value	no idealized FRET value	6.2	0	0.03199	no idealized FRET value	310.899	10.2747	0.07996	no idealized FRET value	283.047	24.5978
147.2	no FRET value	no idealized FRET value	0	3.31559	no FRET value	no idealized FRET value	6.09	11.75	0	no idealized FRET value	270.079	0	0.08811	no idealized FRET value	248.097	23.9728
147.3	no FRET value	no idealized FRET value	4.30059	0	no FRET value	no idealized FRET value	9.33	0	0.04505	no idealized FRET value	238.979	11.2747	0.14046	no idealized FRET value	325.707	53.2228
147.4	no FRET value	no idealized FRET value	0	0	no FRET value	no idealized FRET value	0	0	0.03534	no idealized FRET value	365.799	13.3997	0.06592	no idealized FRET value	235.187	16.5978
147.5	no FRET value	no idealized FRET value	27.4906	0	no FRET value	no idealized FRET value	0	11	0.00908	no idealized FRET value	343.929	3.14975	0	no idealized FRET value	305.417	0
147.6	no FRET value	no idealized FRET value	0	0	no FRET value	no idealized FRET value	0	0	0.01411	no idealized FRET value	359.889	5.14975	0	no idealized FRET value	247.547	0
147.7	no FRET value	no idealized FRET value	0	0	no FRET value	no idealized FRET value	0	0	0.07031	no idealized FRET value	254.879	19.2748	0	no idealized FRET value	214.397	0
147.8	no FRET value	no idealized FRET value	53.6506	0	no FRET value	no idealized FRET value	19.21	6.875	0.1125	no idealized FRET value	242.779	30.7748	0.03479	no idealized FRET value	273.207	9.84777
147.9	no FRET value	no idealized FRET value	52.4106	0	no FRET value	no idealized FRET value	47.25	0	0	no idealized FRET value	305.059	0	0	no idealized FRET value	276.317	0
148	no FRET value	no idealized FRET value	74.4806	0	no FRET value	no idealized FRET value	22.3	0	0	no idealized FRET value	326.279	0	0	no idealized FRET value	358.377	0
148.1	no FRET value	no idealized FRET value	0	19.1906	no FRET value	no idealized FRET value	38.43	0	0.00358	no idealized FRET value	319.979	1.14975	0.01922	no idealized FRET value	311.197	6.09777
148.2	no FRET value	no idealized FRET value	0	0	no FRET value	no idealized FRET value	0	0	0.14282	no idealized FRET value	305.499	50.8997	0.02168	no idealized FRET value	258.267	5.72277
148.3	no FRET value	no idealized FRET value	0	34.6906	no FRET value	no idealized FRET value	0	0	0	no idealized FRET value	333.179	0	0.06413	no idealized FRET value	253.157	17.3478
148.4	no FRET value	no idealized FRET value	49.3206	0	no FRET value	no idealized FRET value	0	0	0	no idealized FRET value	278.079	0	0.12043	no idealized FRET value	335.767	45.9728
148.5	no FRET value	no idealized FRET value	0	0	no FRET value	no idealized FRET value	8.28	1.25	0.06789	no idealized FRET value	293.809	21.3998	0.07727	no idealized FRET value	363.887	30.4728
148.6	no FRET value	no idealized FRET value	55.4006	0	no FRET value	no idealized FRET value	0.5	0	0	no idealized FRET value	239.199	0	0.00669	no idealized FRET value	311.237	2.09777
148.7	no FRET value	no idealized FRET value	84.4606	0	no FRET value	no idealized FRET value	0.38	0	0.10618	no idealized FRET value	291.679	34.6497	0.10229	no idealized FRET value	317.887	36.2228
148.8	no FRET value	no idealized FRET value	53.6606	0	no FRET value	no idealized FRET value	0	0	0	no idealized FRET value	309.179	0	0	no idealized FRET value	307.297	0
148.9	no FRET value	no idealized FRET value	0	3.81559	no FRET value	no idealized FRET value	0	0	0	no idealized FRET value	276.059	0	0.0073	no idealized FRET value	302.247	2.22277
149	no FRET value	no idealized FRET value	63.1506	14.1906	no FRET value	no idealized FRET value	0	11.75	0	no idealized FRET value	280.049	0	0	no idealized FRET value	313.627	0
149.1	no FRET value	no idealized FRET value	45.1506	8.94059	no FRET value	no idealized FRET value	0.3	0.25	0.03806	no idealized FRET value	322.859	12.7747	0	no idealized FRET value	290.467	0
149.2	no FRET value	no idealized FRET value	94.2606	0	no FRET value	no idealized FRET value	0	4.5	0.07021	no idealized FRET value	334.719	25.2748	0.01615	no idealized FRET value	318.197	5.22277
149.3	no FRET value	no idealized FRET value	49.5706	0	no FRET value	no idealized FRET value	0	0	0	no idealized FRET value	325.009	0	0.11373	no idealized FRET value	213.107	27.3478
149.4	no FRET value	no idealized FRET value	0	24.6906	no FRET value	no idealized FRET value	0	10.625	0.1495	no idealized FRET value	329.399	57.8997	0.04335	no idealized FRET value	311.117	14.0978
149.5	no FRET value	no idealized FRET value	0	0	no FRET value	no idealized FRET value	0	18.875	0	no idealized FRET value	343.119	0	0	no idealized FRET value	277.337	0
149.6	no FRET value	no idealized FRET value	0	6.06559	no FRET value	no idealized FRET value	13.39	0	0	no idealized FRET value	264.149	0	0	no idealized FRET value	298.357	0
149.7	no FRET value	no idealized FRET value	66.0906	19.8156	no FRET value	no idealized FRET value	1.18	5.875	0.01912	no idealized FRET value	353.879	6.89975	0	no idealized FRET value	323.297	0
149.8	no FRET value	no idealized FRET value	0	0	no FRET value	no idealized FRET value	0	0	0.04085	no idealized FRET value	352.799	15.0247	0.09333	no idealized FRET value	306.947	31.5978
149.9	no FRET value	no idealized FRET value	0	29.0656	no FRET value	no idealized FRET value	0	0	0	no idealized FRET value	269.139	0	0.02864	no idealized FRET value	181.367	5.34777
150	no FRET value	no idealized FRET value	0	0	no FRET value	no idealized FRET value	1.2	8.25	0.16083	no idealized FRET value	284.489	54.5247	0.000933784	no idealized FRET value	238.347	0.22277
150.1	no FRET value	no idealized FRET value	0	0	no FRET value	no idealized FRET value	6.56	0	0	no idealized FRET value	249.189	0	0	no idealized FRET value	285.497	0
150.2	no FRET value	no idealized FRET value	0	0	no FRET value	no idealized FRET value	13.45	0	0	no idealized FRET value	250.129	0	0.01407	no idealized FRET value	208.357	2.97277
150.3	no FRET value	no idealized FRET value	0	0	no FRET value	no idealized FRET value	5.22	1.125	0.1321	no idealized FRET value	245.709	37.3997	0.03727	no idealized FRET value	293.167	11.3478
150.4	no FRET value	no idealized FRET value	0	0	no FRET value	no idealized FRET value	1.38	0	0.02181	no idealized FRET value	259.009	5.77475	0	no idealized FRET value	273.427	0
150.5	no FRET value	no idealized FRET value	0	0	no FRET value	no idealized FRET value	4.45	0	0	no idealized FRET value	309.039	0	0.02613	no idealized FRET value	283.217	7.59777
150.6	no FRET value	no idealized FRET value	36.2806	4.56559	no FRET value	no idealized FRET value	5.17	7.625	0.04781	no idealized FRET value	251.949	12.6497	0	no idealized FRET value	291.477	0
150.7	no FRET value	no idealized FRET value	37.2706	5.44059	no FRET value	no idealized FRET value	1.36	0	0.00479	no idealized FRET value	316.979	1.52475	0.04112	no idealized FRET value	244.237	10.4728
150.8	no FRET value	no idealized FRET value	12.6706	0	no FRET value	no idealized FRET value	51.5	0	0.03918	no idealized FRET value	380.759	15.5247	0	no idealized FRET value	298.587	0
150.9	no FRET value	no idealized FRET value	21.2006	14.4406	no FRET value	no idealized FRET value	44.24	0.75	0.2049	no idealized FRET value	248.439	64.0247	0.06149	no idealized FRET value	257.157	16.8478
151	no FRET value	no idealized FRET value	13.3206	3.44059	no FRET value	no idealized FRET value	0	9.75	0.06377	no idealized FRET value	352.709	24.0248	0.04741	no idealized FRET value	263.187	13.0978
151.1	no FRET value	no idealized FRET value	0	0	no FRET value	no idealized FRET value	0	0	0.14435	no idealized FRET value	296.519	50.0247	0.07208	no idealized FRET value	207.227	16.0978
151.2	no FRET value	no idealized FRET value	2.49059	0	no FRET value	no idealized FRET value	41.47	0	0.03284	no idealized FRET value	240.009	8.14975	0	no idealized FRET value	303.307	0
151.3	no FRET value	no idealized FRET value	27.4306	0	no FRET value	no idealized FRET value	16.16	12.25	0.0056	no idealized FRET value	314.979	1.77475	0.0416	no idealized FRET value	267.197	11.5978
151.4	no FRET value	no idealized FRET value	42.2706	0	no FRET value	no idealized FRET value	28.25	1.75	0	no idealized FRET value	329.159	0	0	no idealized FRET value	314.417	0
151.5	no FRET value	no idealized FRET value	79.7306	0	no FRET value	no idealized FRET value	20.43	0	0	no idealized FRET value	373.939	0	0.00218	no idealized FRET value	330.227	0.72277
151.6	no FRET value	no idealized FRET value	0	0	no FRET value	no idealized FRET value	3.09	20.875	0.13512	no idealized FRET value	213.789	33.3997	0	no idealized FRET value	305.277	0
151.7	no FRET value	no idealized FRET value	17.4906	0	no FRET value	no idealized FRET value	32.25	1.25	7.90676e-05	no idealized FRET value	312.999	0.02475	0.20534	no idealized FRET value	226.777	58.5978
151.8	no FRET value	no idealized FRET value	85.3606	0	no FRET value	no idealized FRET value	21.29	0	0.1025	no idealized FRET value	238.819	27.2748	0	no idealized FRET value	262.407	0
151.9	no FRET value	no idealized FRET value	0	17.0656	no FRET value	no idealized FRET value	0	8.25	0	no idealized FRET value	248.549	0	0.0415	no idealized FRET value	285.167	12.3478
152	no FRET value	no idealized FRET value	5.50059	0	no FRET value	no idealized FRET value	7.14	15.375	0	no idealized FRET value	343.019	0	0	no idealized FRET value	263.397	0
152.1	no FRET value	no idealized FRET value	0	6.19059	no FRET value	no idealized FRET value	2.13	17	0	no idealized FRET value	449.839	0	0.07932	no idealized FRET value	284.047	24.4728
152.2	no FRET value	no idealized FRET value	32.5206	0	no FRET value	no idealized FRET value	0	0	0	no idealized FRET value	473.899	0	0.12496	no idealized FRET value	194.127	27.7228
152.3	no FRET value	no idealized FRET value	9.83059	0	no FRET value	no idealized FRET value	3.32	0	0	no idealized FRET value	313.069	0	0.05476	no idealized FRET value	295.107	17.0978
152.4	no FRET value	no idealized FRET value	21.9106	43.3156	no FRET value	no idealized FRET value	0	0	0.04241	no idealized FRET value	443.639	19.6498	0	no idealized FRET value	336.327	0
152.5	no FRET value	no idealized FRET value	53.1806	12.4406	no FRET value	no idealized FRET value	20.09	18.75	0.16229	no idealized FRET value	257.569	49.8997	0.04341	no idealized FRET value	305.127	13.8478
152.6	no FRET value	no idealized FRET value	32.7306	0	no FRET value	no idealized FRET value	14.27	1.5	0	no idealized FRET value	349.089	0	0.10952	no idealized FRET value	261.997	32.2228
152.7	no FRET value	no idealized FRET value	85.9206	34.3156	no FRET value	no idealized FRET value	16.57	0	0	no idealized FRET value	291.199	0	0.10209	no idealized FRET value	268.007	30.4728
152.8	no FRET value	no idealized FRET value	0	0	no FRET value	no idealized FRET value	24.62	0	0.03172	no idealized FRET value	393.769	12.8997	0.08183	no idealized FRET value	238.137	21.2228
152.9	no FRET value	no idealized FRET value	15.5906	0	no FRET value	no idealized FRET value	19.5	0	0.04314	no idealized FRET value	189.069	8.52475	0.05465	no idealized FRET value	339.027	19.5978
153	no FRET value	no idealized FRET value	9.53059	0	no FRET value	no idealized FRET value	17.35	0	0.01292	no idealized FRET value	297.979	3.89975	0.06769	no idealized FRET value	343.967	24.9728
153.1	no FRET value	no idealized FRET value	4.26059	3.06559	no FRET value	no idealized FRET value	50.18	6	0.06753	no idealized FRET value	248.899	18.0248	0.0772	no idealized FRET value	297.027	24.8478
153.2	no FRET value	no idealized FRET value	24.2006	14.0656	no FRET value	no idealized FRET value	12.42	0	0	no idealized FRET value	304.019	0	0	no idealized FRET value	265.357	0
153.3	no FRET value	no idealized FRET value	0	35.6906	no FRET value	no idealized FRET value	0	0	0	no idealized FRET value	293.149	0	0.22786	no idealized FRET value	316.317	93.3478
153.4	no FRET value	no idealized FRET value	53.9306	37.3156	no FRET value	no idealized FRET value	41.3	0	0.01919	no idealized FRET value	339.899	6.64975	0.00284	no idealized FRET value	297.267	0.84777
153.5	no FRET value	no idealized FRET value	39.9106	41.0656	no FRET value	no idealized FRET value	15.56	0	0	no idealized FRET value	294.109	0	0.08131	no idealized FRET value	234.147	20.7228
153.6	no FRET value	no idealized FRET value	35.0706	25.6906	no FRET value	no idealized FRET value	16.33	0	0.01128	no idealized FRET value	330.939	3.77475	0.06849	no idealized FRET value	292.067	21.4728
153.7	no FRET value	no idealized FRET value	0	8.44059	no FRET value	no idealized FRET value	17.28	0.125	0.02697	no idealized FRET value	275.969	7.64975	0.01524	no idealized FRET value	313.207	4.84777
153.8	no FRET value	no idealized FRET value	3.22059	5.94059	no FRET value	no idealized FRET value	0	12.25	0.09086	no idealized FRET value	311.689	31.1498	0.12497	no idealized FRET value	279.897	39.9728
153.9	no FRET value	no idealized FRET value	0	0	no FRET value	no idealized FRET value	49.39	0	0.16563	no idealized FRET value	247.589	49.1497	0.06662	no idealized FRET value	285.087	20.3478
154	no FRET value	no idealized FRET value	45.3606	0	no FRET value	no idealized FRET value	0	0	0	no idealized FRET value	359.089	0	0	no idealized FRET value	346.257	0
154.1	no FRET value	no idealized FRET value	78.1306	14.3156	no FRET value	no idealized FRET value	6.46	0	0.08325	no idealized FRET value	301.739	27.3998	0	no idealized FRET value	356.417	0
154.2	no FRET value	no idealized FRET value	7.86059	50.0656	no FRET value	no idealized FRET value	2.36	0	0.07778	no idealized FRET value	339.679	28.6498	0	no idealized FRET value	288.467	0
154.3	no FRET value	no idealized FRET value	0	1.06559	no FRET value	no idealized FRET value	20.44	0	0.00691	no idealized FRET value	326.959	2.27475	0	no idealized FRET value	326.517	0
154.4	no FRET value	no idealized FRET value	0	0	no FRET value	no idealized FRET value	34.45	0	0.00741	no idealized FRET value	288.009	2.14975	0.04595	no idealized FRET value	277.167	13.3478
154.5	no FRET value	no idealized FRET value	0	0	no FRET value	no idealized FRET value	30.21	5.5	0.05576	no idealized FRET value	315.809	18.6498	0.11567	no idealized FRET value	253.997	33.2228
154.6	no FRET value	no idealized FRET value	13.6306	0	no FRET value	no idealized FRET value	12.41	0	0.00992	no idealized FRET value	326.949	3.27475	0	no idealized FRET value	355.457	0
154.7	no FRET value	no idealized FRET value	57.7506	0	no FRET value	no idealized FRET value	17.28	0.125	0.09835	no idealized FRET value	286.719	31.2748	0	no idealized FRET value	269.587	0
154.8	no FRET value	no idealized FRET value	0	5.31559	no FRET value	no idealized FRET value	0	0	0.04384	no idealized FRET value	275.919	12.6497	0.11787	no idealized FRET value	228.057	30.4728
154.9	no FRET value	no idealized FRET value	0	14.1906	no FRET value	no idealized FRET value	0	10.5	0	no idealized FRET value	276.089	0	0	no idealized FRET value	348.217	0
155	no FRET value	no idealized FRET value	30.6306	0	no FRET value	no idealized FRET value	0	36.125	0.03994	no idealized FRET value	246.979	10.2747	0	no idealized FRET value	336.237	0
155.1	no FRET value	no idealized FRET value	32.4706	0	no FRET value	no idealized FRET value	7.34	0	0	no idealized FRET value	294.139	0	0.04265	no idealized FRET value	277.177	12.3478
155.2	no FRET value	no idealized FRET value	64.3806	0	no FRET value	no idealized FRET value	5.4	0	0	no idealized FRET value	293.169	0	0	no idealized FRET value	300.377	0
155.3	no FRET value	no idealized FRET value	39.4106	0	no FRET value	no idealized FRET value	0	20.5	0.03937	no idealized FRET value	265.949	10.8997	0.05395	no idealized FRET value	258.177	14.7228
155.4	no FRET value	no idealized FRET value	45.2806	3.44059	no FRET value	no idealized FRET value	0	0	0.0844	no idealized FRET value	253.839	23.3998	0	no idealized FRET value	327.497	0
155.5	no FRET value	no idealized FRET value	0	0	no FRET value	no idealized FRET value	49.48	0	0	no idealized FRET value	342.279	0	0	no idealized FRET value	259.407	0
155.6	no FRET value	no idealized FRET value	0	16.3156	no FRET value	no idealized FRET value	0	12	0.00805	no idealized FRET value	234.079	1.89975	0	no idealized FRET value	204.467	0
155.7	no FRET value	no idealized FRET value	5.40059	0	no FRET value	no idealized FRET value	19.34	0	0	no idealized FRET value	307.069	0	0.13215	no idealized FRET value	255.937	38.9728
155.8	no FRET value	no idealized FRET value	8.89059	34.4406	no FRET value	no idealized FRET value	0	19.5	0	no idealized FRET value	367.339	0	0	no idealized FRET value	282.357	0
155.9	no FRET value	no idealized FRET value	49.2906	1.94059	no FRET value	no idealized FRET value	9.36	0	0	no idealized FRET value	304.139	0	0.02728	no idealized FRET value	235.287	6.59777
156	no FRET value	no idealized FRET value	14.5906	0	no FRET value	no idealized FRET value	50.14	10	0.06964	no idealized FRET value	270.849	20.2748	0	no idealized FRET value	267.347	0
156.1	no FRET value	no idealized FRET value	8.93059	36.6906	no FRET value	no idealized FRET value	30.36	0	0.1069	no idealized FRET value	204.889	24.5248	0.09695	no idealized FRET value	215.147	23.0978
156.2	no FRET value	no idealized FRET value	77.3006	0	no FRET value	no idealized FRET value	0	0	0.03038	no idealized FRET value	339.859	10.6497	0	no idealized FRET value	272.337	0
156.3	no FRET value	no idealized FRET value	57.9306	36.8156	no FRET value	no idealized FRET value	0	0	0	no idealized FRET value	275.129	0	0	no idealized FRET value	274.347	0
156.4	no FRET value	no idealized FRET value	0	0	no FRET value	no idealized FRET value	28.33	0	0	no idealized FRET value	258.149	0	0	no idealized FRET value	280.317	0
156.5	no FRET value	no idealized FRET value	0	0	no FRET value	no idealized FRET value	12.45	0	0	no idealized FRET value	261.149	0	0	no idealized FRET value	264.317	0
156.6	no FRET value	no idealized FRET value	0	19.0656	no FRET value	no idealized FRET value	74.31	0	0.02262	no idealized FRET value	217.069	5.02475	0.06637	no idealized FRET value	265.127	18.8478
156.7	no FRET value	no idealized FRET value	15.3306	2.19059	no FRET value	no idealized FRET value	0	0	0	no idealized FRET value	296.079	0	0	no idealized FRET value	243.447	0
156.8	no FRET value	no idealized FRET value	12.9906	36.4406	no FRET value	no idealized FRET value	7.24	5.375	0.11297	no idealized FRET value	293.649	37.3997	0.04724	no idealized FRET value	269.177	13.3478
156.9	no FRET value	no idealized FRET value	23.3506	0	no FRET value	no idealized FRET value	0	4.5	0	no idealized FRET value	278.319	0	0	no idealized FRET value	311.457	0
157	no FRET value	no idealized FRET value	0	11.6906	no FRET value	no idealized FRET value	5.07	22.625	0.07323	no idealized FRET value	289.799	22.8998	0.08666	no idealized FRET value	209.187	19.8478
157.1	no FRET value	no idealized FRET value	0	35.6906	no FRET value	no idealized FRET value	1.22	8.125	0	no idealized FRET value	393.139	0	0.07978	no idealized FRET value	288.037	24.9728
157.2	no FRET value	no idealized FRET value	22.1606	18.3156	no FRET value	no idealized FRET value	15.08	20.375	0	no idealized FRET value	314.089	0	0	no idealized FRET value	283.397	0
157.3	no FRET value	no idealized FRET value	0	6.81559	no FRET value	no idealized FRET value	63.36	0	0	no idealized FRET value	333.099	0	0	no idealized FRET value	274.427	0
157.4	no FRET value	no idealized FRET value	57.8706	42.8156	no FRET value	no idealized FRET value	67.35	0	0.06106	no idealized FRET value	284.849	18.5248	0.00107	no idealized FRET value	325.237	0.34777
157.5	no FRET value	no idealized FRET value	0	3.44059	no FRET value	no idealized FRET value	4.36	0	0.08055	no idealized FRET value	282.789	24.7748	0	no idealized FRET value	295.317	0
157.6	no FRET value	no idealized FRET value	69.1606	12.4406	no FRET value	no idealized FRET value	0	1.5	0.10621	no idealized FRET value	254.769	30.2748	0	no idealized FRET value	343.317	0
157.7	no FRET value	no idealized FRET value	6.16059	10.3156	no FRET value	no idealized FRET value	31.37	0	0	no idealized FRET value	307.139	0	0.06609	no idealized FRET value	291.077	20.5978
157.8	no FRET value	no idealized FRET value	39.1206	20.1906	no FRET value	no idealized FRET value	0	0	0.03462	no idealized FRET value	317.879	11.3997	0.06909	no idealized FRET value	296.057	21.9728
157.9	no FRET value	no idealized FRET value	62.4606	0	no FRET value	no idealized FRET value	0	0	0.07021	no idealized FRET value	334.719	25.2748	0.08033	no idealized FRET value	207.207	18.0978
158	no FRET value	no idealized FRET value	0	0	no FRET value	no idealized FRET value	50.45	0	0.07087	no idealized FRET value	283.819	21.6498	0	no idealized FRET value	288.307	0
158.1	no FRET value	no idealized FRET value	8.50059	73.4406	no FRET value	no idealized FRET value	25.58	0	0	no idealized FRET value	287.249	0	0	no idealized FRET value	276.317	0
158.2	no FRET value	no idealized FRET value	46.0906	9.81559	no FRET value	no idealized FRET value	0	15.5	0.03287	no idealized FRET value	283.939	9.64975	0.08885	no idealized FRET value	283.017	27.5978
158.3	no FRET value	no idealized FRET value	96.4606	0	no FRET value	no idealized FRET value	6.53	0	0.01672	no idealized FRET value	324.929	5.52475	0	no idealized FRET value	353.327	0
158.4	no FRET value	no idealized FRET value	34.9706	23.1906	no FRET value	no idealized FRET value	0	0	0.03637	no idealized FRET value	258.969	9.77475	0.04747	no idealized FRET value	240.227	11.9728
158.5	no FRET value	no idealized FRET value	18.5006	0	no FRET value	no idealized FRET value	12.27	1.75	0	no idealized FRET value	317.089	0	0.11775	no idealized FRET value	262.967	35.0978
158.6	no FRET value	no idealized FRET value	81.3106	0	no FRET value	no idealized FRET value	0	9.125	0	no idealized FRET value	258.239	0	0	no idealized FRET value	291.307	0
158.7	no FRET value	no idealized FRET value	22.3206	0	no FRET value	no idealized FRET value	29.14	12.625	0	no idealized FRET value	241.119	0	0.11104	no idealized FRET value	267.977	33.4728
158.8	no FRET value	no idealized FRET value	4.34059	0	no FRET value	no idealized FRET value	46.26	0	0	no idealized FRET value	278.069	0	0.06509	no idealized FRET value	267.127	18.5978
158.9	no FRET value	no idealized FRET value	10.5206	0	no FRET value	no idealized FRET value	29.22	4.625	0	no idealized FRET value	298.049	0	0.06906	no idealized FRET value	286.077	21.2228
159	no FRET value	no idealized FRET value	0	2.94059	no FRET value	no idealized FRET value	0	0	0.04864	no idealized FRET value	244.959	12.5247	0.07871	no idealized FRET value	304.007	25.9728
159.1	no FRET value	no idealized FRET value	4.23059	2.31559	no FRET value	no idealized FRET value	8.5	0	0	no idealized FRET value	296.349	0	0	no idealized FRET value	303.637	0
159.2	no FRET value	no idealized FRET value	38.2706	5.31559	no FRET value	no idealized FRET value	38.52	0	0.00289	no idealized FRET value	267.049	0.77475	0.02321	no idealized FRET value	309.187	7.34777
159.3	no FRET value	no idealized FRET value	0	0	no FRET value	no idealized FRET value	27.32	0	0	no idealized FRET value	244.269	0	0	no idealized FRET value	247.537	0
159.4	no FRET value	no idealized FRET value	31.3806	0	no FRET value	no idealized FRET value	9.2	0	0.03521	no idealized FRET value	260.969	9.52475	0	no idealized FRET value	285.397	0
159.5	no FRET value	no idealized FRET value	77.1906	8.44059	no FRET value	no idealized FRET value	0	0	0	no idealized FRET value	299.079	0	0	no idealized FRET value	382.297	0
159.6	no FRET value	no idealized FRET value	34.2006	12.8156	no FRET value	no idealized FRET value	54.15	8.5	0	no idealized FRET value	255.079	0	0	no idealized FRET value	279.347	0
159.7	no FRET value	no idealized FRET value	14.0206	33.3156	no FRET value	no idealized FRET value	24.46	0	0	no idealized FRET value	313.149	0	0	no idealized FRET value	229.707	0
159.8	no FRET value	no idealized FRET value	0	0	no FRET value	no idealized FRET value	24.35	0	0	no idealized FRET value	317.159	0	0	no idealized FRET value	251.497	0
159.9	no FRET value	no idealized FRET value	0	29.6906	no FRET value	no idealized FRET value	32.29	0	0	no idealized FRET value	332.999	0	0.07082	no idealized FRET value	303.037	23.0978
160	no FRET value	no idealized FRET value	0.17059	20.0656	no FRET value	no idealized FRET value	17.16	12.125	0.04907	no idealized FRET value	300.859	15.5247	0	no idealized FRET value	296.397	0
160.1	no FRET value	no idealized FRET value	0	12.1906	no FRET value	no idealized FRET value	0	0	0	no idealized FRET value	332.009	0	0.09605	no idealized FRET value	242.087	25.7228
160.2	no FRET value	no idealized FRET value	52.0906	9.06559	no FRET value	no idealized FRET value	19.37	0	0.00651	no idealized FRET value	327.959	2.14975	0	no idealized FRET value	303.377	0
160.3	no FRET value	no idealized FRET value	0	17.0656	no FRET value	no idealized FRET value	21.16	11.625	0	no idealized FRET value	316.149	0	0.05966	no idealized FRET value	297.087	18.8478
160.4	no FRET value	no idealized FRET value	0	15.4406	no FRET value	no idealized FRET value	30.21	5.5	0.02909	no idealized FRET value	201.079	6.02475	0.0136	no idealized FRET value	288.247	3.97277
160.5	no FRET value	no idealized FRET value	13.4206	0	no FRET value	no idealized FRET value	16.3	0	0	no idealized FRET value	316.129	0	0.08885	no idealized FRET value	300.977	29.3478
160.6	no FRET value	no idealized FRET value	0	0	no FRET value	no idealized FRET value	25.2	7.125	0.00612	no idealized FRET value	268.039	1.64975	0.03875	no idealized FRET value	272.197	10.9728
160.7	no FRET value	no idealized FRET value	0	54.5656	no FRET value	no idealized FRET value	28.31	0	0.13831	no idealized FRET value	301.529	48.3997	0.14847	no idealized FRET value	207.027	36.0978
160.8	no FRET value	no idealized FRET value	23.6506	0	no FRET value	no idealized FRET value	0	4.125	0.11389	no idealized FRET value	264.719	34.0247	0	no idealized FRET value	248.457	0
160.9	no FRET value	no idealized FRET value	0	0	no FRET value	no idealized FRET value	0.26	0	0.01654	no idealized FRET value	269.009	4.52475	0.04813	no idealized FRET value	296.127	14.9728
161	no FRET value	no idealized FRET value	0	1.56559	no FRET value	no idealized FRET value	43.29	0	0.10758	no idealized FRET value	293.669	35.3997	0.03926	no idealized FRET value	253.227	10.3478
161.1	no FRET value	no idealized FRET value	4.33059	0	no FRET value	no idealized FRET value	0.34	0	0.03182	no idealized FRET value	247.999	8.14975	0.01278	no idealized FRET value	297.237	3.84777
161.2	no FRET value	no idealized FRET value	9.41059	0	no FRET value	no idealized FRET value	57.14	0	0.0306	no idealized FRET value	281.949	8.89975	0	no idealized FRET value	155.337	0
161.3	no FRET value	no idealized FRET value	0	0	no FRET value	no idealized FRET value	72.22	0	0.00495	no idealized FRET value	331.959	1.64975	no FRET value	no idealized FRET value	0	4.22277
161.4	no FRET value	no idealized FRET value	0	0	no FRET value	no idealized FRET value	22.28	0	0.03277	no idealized FRET value	258.979	8.77475	no FRET value	no idealized FRET value	10.1067	12.2228
161.5	no FRET value	no idealized FRET value	15.3206	3.19059	no FRET value	no idealized FRET value	0	0	0.03723	no idealized FRET value	336.839	13.0247	no FRET value	no idealized FRET value	32.1267	7.47277
161.6	no FRET value	no idealized FRET value	30.3606	0	no FRET value	no idealized FRET value	37.16	9.625	0.01383	no idealized FRET value	295.979	4.14975	no FRET value	no idealized FRET value	0	17.3478
161.7	no FRET value	no idealized FRET value	0	18.9406	no FRET value	no idealized FRET value	55.59	0	0.15561	no idealized FRET value	226.689	41.7747	no FRET value	no idealized FRET value	31.2167	0
161.8	no FRET value	no idealized FRET value	0	17.5656	no FRET value	no idealized FRET value	46.08	16.5	0.01356	no idealized FRET value	310.959	4.27475	no FRET value	no idealized FRET value	9.47673	0
161.9	no FRET value	no idealized FRET value	0	14.4406	no FRET value	no idealized FRET value	5.31	0	0.06359	no idealized FRET value	259.889	17.6498	no FRET value	no idealized FRET value	0	3.47277
162	no FRET value	no idealized FRET value	0	0	no FRET value	no idealized FRET value	38.25	0.5	0.03766	no idealized FRET value	268.949	10.5247	no FRET value	no idealized FRET value	0	0
162.1	no FRET value	no idealized FRET value	9.40059	0	no FRET value	no idealized FRET value	7.11	8.375	0.07949	no idealized FRET value	260.839	22.5248	no FRET value	no idealized FRET value	25.2367	0
162.2	no FRET value	no idealized FRET value	0.46059	0	no FRET value	no idealized FRET value	56.44	0	0.00549	no idealized FRET value	231.089	1.27475	no FRET value	no idealized FRET value	0	5.97277
162.3	no FRET value	no idealized FRET value	15.1706	18.1906	no FRET value	no idealized FRET value	19.15	12.875	0.05715	no idealized FRET value	280.869	17.0248	no FRET value	no idealized FRET value	0	2.97277
162.4	no FRET value	no idealized FRET value	0	0	no FRET value	no idealized FRET value	3.21	8.875	0	no idealized FRET value	303.039	0	no FRET value	no idealized FRET value	0	0
162.5	no FRET value	no idealized FRET value	0	0	no FRET value	no idealized FRET value	0	6.625	0.04749	no idealized FRET value	303.859	15.1497	no FRET value	no idealized FRET value	0	0
162.6	no FRET value	no idealized FRET value	0	18.6906	no FRET value	no idealized FRET value	28.33	0	0.01988	no idealized FRET value	296.959	6.02475	no FRET value	no idealized FRET value	0	0
162.7	no FRET value	no idealized FRET value	0	0	no FRET value	no idealized FRET value	93.32	0	0	no idealized FRET value	331.029	0	no FRET value	no idealized FRET value	10.2267	0.22277
162.8	no FRET value	no idealized FRET value	8.30059	0	no FRET value	no idealized FRET value	0	0	0	no idealized FRET value	257.239	0	no FRET value	no idealized FRET value	0	0
162.9	no FRET value	no idealized FRET value	28.2106	12.5656	no FRET value	no idealized FRET value	41.29	0	0.07729	no idealized FRET value	292.779	24.5248	no FRET value	no idealized FRET value	0	16.3478
163	no FRET value	no idealized FRET value	0	0	no FRET value	no idealized FRET value	0	32.125	0.01259	no idealized FRET value	305.969	3.89975	no FRET value	no idealized FRET value	0	5.59777
163.1	no FRET value	no idealized FRET value	14.3806	0	no FRET value	no idealized FRET value	29.38	0	0	no idealized FRET value	275.169	0	no FRET value	no idealized FRET value	0	15.8478
163.2	no FRET value	no idealized FRET value	6.11059	15.3156	no FRET value	no idealized FRET value	17.41	0	0.10387	no idealized FRET value	228.839	26.5248	no FRET value	no idealized FRET value	3.23673	0.09777
163.3	no FRET value	no idealized FRET value	36.4206	0	no FRET value	no idealized FRET value	24.2	7.25	0.0431	no idealized FRET value	241.979	10.8997	no FRET value	no idealized FRET value	0	7.97277
163.4	no FRET value	no idealized FRET value	3.64059	0	no FRET value	no idealized FRET value	35.19	6.875	0.02557	no idealized FRET value	324.899	8.52475	no FRET value	no idealized FRET value	0	0
163.5	no FRET value	no idealized FRET value	9.60059	0	no FRET value	no idealized FRET value	0	13.5	0.03135	no idealized FRET value	305.909	9.89975	no FRET value	no idealized FRET value	0	1.09777
163.6	no FRET value	no idealized FRET value	19.6306	0	no FRET value	no idealized FRET value	50.38	0	0.0537	no idealized FRET value	308.829	17.5248	no FRET value	no idealized FRET value	34.2367	0
163.7	no FRET value	no idealized FRET value	0	0	no FRET value	no idealized FRET value	28.19	7.75	0.04715	no idealized FRET value	361.759	17.8998	no FRET value	no idealized FRET value	0	0
163.8	no FRET value	no idealized FRET value	0	0	no FRET value	no idealized FRET value	9.36	0	0.03405	no idealized FRET value	287.929	10.1497	no FRET value	no idealized FRET value	44.2267	0
163.9	no FRET value	no idealized FRET value	0	0	no FRET value	no idealized FRET value	11.93	35.75	0.14405	no idealized FRET value	293.529	49.3997	no FRET value	no idealized FRET value	0	0
164	no FRET value	no idealized FRET value	0	32.1906	no FRET value	no idealized FRET value	39.36	0	0.10198	no idealized FRET value	289.699	32.8997	no FRET value	no idealized FRET value	0	0.72277
164.1	no FRET value	no idealized FRET value	0	27.8156	no FRET value	no idealized FRET value	20.24	3.75	0.09303	no idealized FRET value	281.749	28.8998	no FRET value	no idealized FRET value	31.2767	0
164.2	no FRET value	no idealized FRET value	0	9.69059	no FRET value	no idealized FRET value	18.31	0	0	no idealized FRET value	224.179	0	no FRET value	no idealized FRET value	0	17.5978
164.3	no FRET value	no idealized FRET value	0	0	no FRET value	no idealized FRET value	14.25	3.5	0.03607	no idealized FRET value	277.939	10.3997	no FRET value	no idealized FRET value	30.0867	11.7228
164.4	no FRET value	no idealized FRET value	53.6506	65.3156	no FRET value	no idealized FRET value	42.06	19	0	no idealized FRET value	299.039	0	no FRET value	no idealized FRET value	0	37.5978
164.5	no FRET value	no idealized FRET value	40.4906	82.9406	no FRET value	no idealized FRET value	8.29	0.25	0.08119	no idealized FRET value	281.789	24.8998	no FRET value	no idealized FRET value	0	0
164.6	no FRET value	no idealized FRET value	1.95059	41.8156	no FRET value	no idealized FRET value	37.23	2.625	0.03309	no idealized FRET value	314.889	10.7747	no FRET value	no idealized FRET value	0	0
164.7	no FRET value	no idealized FRET value	6.18059	18.3156	no FRET value	no idealized FRET value	17.29	0	0.04605	no idealized FRET value	300.869	14.5247	no FRET value	no idealized FRET value	0	0
164.8	no FRET value	no idealized FRET value	20.3006	4.56559	no FRET value	no idealized FRET value	37.3	0	0.03109	no idealized FRET value	331.869	10.6497	no FRET value	no idealized FRET value	10.2067	2.22277
164.9	no FRET value	no idealized FRET value	31.3306	0.19059	no FRET value	no idealized FRET value	0	3.625	0.01323	no idealized FRET value	318.949	4.27475	no FRET value	no idealized FRET value	0	0
165	no FRET value	no idealized FRET value	0	36.9406	no FRET value	no idealized FRET value	15.11	17.375	0.07164	no idealized FRET value	257.869	19.8998	no FRET value	no idealized FRET value	22.9967	21.5978
165.1	no FRET value	no idealized FRET value	61.2206	107.316	no FRET value	no idealized FRET value	13.4	0	0.02988	no idealized FRET value	353.839	10.8997	no FRET value	no idealized FRET value	19.1667	5.09777
165.2	no FRET value	no idealized FRET value	16.4506	0	no FRET value	no idealized FRET value	42.94	30.875	0	no idealized FRET value	267.139	0	no FRET value	no idealized FRET value	0	0
165.3	no FRET value	no idealized FRET value	0	1.19059	no FRET value	no idealized FRET value	0	0	0.02553	no idealized FRET value	291.949	7.64975	no FRET value	no idealized FRET value	11.2467	0
165.4	no FRET value	no idealized FRET value	0	0	no FRET value	no idealized FRET value	0	34.375	0.07458	no idealized FRET value	316.739	25.5248	no FRET value	no idealized FRET value	0	5.47277
165.5	no FRET value	no idealized FRET value	0	21.9406	no FRET value	no idealized FRET value	0	27.125	0.07548	no idealized FRET value	295.779	24.1498	no FRET value	no idealized FRET value	14.4067	0
165.6	no FRET value	no idealized FRET value	63.7006	0	no FRET value	no idealized FRET value	26.52	0	0	no idealized FRET value	245.169	0	no FRET value	no idealized FRET value	0	0
165.7	no FRET value	no idealized FRET value	9.50059	0	no FRET value	no idealized FRET value	1.29	1.125	0.08528	no idealized FRET value	316.699	29.5248	no FRET value	no idealized FRET value	0	0
165.8	no FRET value	no idealized FRET value	34.3106	1.81559	no FRET value	no idealized FRET value	0	0	0.29423	no idealized FRET value	313.689	130.775	no FRET value	no idealized FRET value	0	0.47277
165.9	no FRET value	no idealized FRET value	0	0	no FRET value	no idealized FRET value	15.49	0	0.1928	no idealized FRET value	327.199	78.1497	no FRET value	no idealized FRET value	0	0
166	no FRET value	no idealized FRET value	0	0	no FRET value	no idealized FRET value	0	0	0.11595	no idealized FRET value	402.359	52.7747	no FRET value	no idealized FRET value	17.3767	0
166.1	no FRET value	no idealized FRET value	22.5406	0	no FRET value	no idealized FRET value	23.4	0	0.30491	no idealized FRET value	349.419	153.275	no FRET value	no idealized FRET value	0	0
166.2	no FRET value	no idealized FRET value	20.1906	15.5656	no FRET value	no idealized FRET value	0	0	0	no idealized FRET value	296.129	0	no FRET value	no idealized FRET value	13.1967	2.84777
166.3	no FRET value	no idealized FRET value	0	32.8156	no FRET value	no idealized FRET value	29.18	8.625	0.02867	no idealized FRET value	343.859	10.1497	no FRET value	no idealized FRET value	0	31.2228
166.4	no FRET value	no idealized FRET value	0	0	no FRET value	no idealized FRET value	17.33	0	0.12282	no idealized FRET value	347.469	48.6497	no FRET value	no idealized FRET value	0	1.97277
166.5	no FRET value	no idealized FRET value	18.1706	17.8156	no FRET value	no idealized FRET value	74.3	0	0.17308	no idealized FRET value	248.559	52.0247	no FRET value	no idealized FRET value	0	9.09777
166.6	no FRET value	no idealized FRET value	45.1806	13.4406	no FRET value	no idealized FRET value	0	0	0.13999	no idealized FRET value	323.459	52.6497	no FRET value	no idealized FRET value	0	39.3478
166.7	no FRET value	no idealized FRET value	0	4.69059	no FRET value	no idealized FRET value	0	0	0.19664	no idealized FRET value	235.519	57.6497	no FRET value	no idealized FRET value	0	0
166.8	no FRET value	no idealized FRET value	0	0	no FRET value	no idealized FRET value	0	0.875	0.05665	no idealized FRET value	243.939	14.6497	no FRET value	no idealized FRET value	16.5267	0
166.9	no FRET value	no idealized FRET value	4.89059	39.9406	no FRET value	no idealized FRET value	13.31	0	0.01757	no idealized FRET value	253.029	4.52475	no FRET value	no idealized FRET value	0	50.9728
167	no FRET value	no idealized FRET value	10.3806	0	no FRET value	no idealized FRET value	35.39	0	0.06437	no idealized FRET value	232.939	16.0248	no FRET value	no idealized FRET value	0	0
167.1	no FRET value	no idealized FRET value	78.2506	0	no FRET value	no idealized FRET value	0.52	0	0.07258	no idealized FRET value	231.919	18.1498	no FRET value	no idealized FRET value	0	5.72277
167.2	no FRET value	no idealized FRET value	4.44059	0	no FRET value	no idealized FRET value	0	17.625	0	no idealized FRET value	279.159	0	no FRET value	no idealized FRET value	0	0
167.3	no FRET value	no idealized FRET value	5.16059	20.4406	no FRET value	no idealized FRET value	0	0	0.1507	no idealized FRET value	251.629	44.6497	no FRET value	no idealized FRET value	53.0867	8.84777
167.4	no FRET value	no idealized FRET value	1.33059	3.94059	no FRET value	no idealized FRET value	0	0	0.03117	no idealized FRET value	230.029	7.39975	no FRET value	no idealized FRET value	0	15.0978
167.5	no FRET value	no idealized FRET value	0	0	no FRET value	no idealized FRET value	1.29	1.125	0.04586	no idealized FRET value	231.989	11.1497	no FRET value	no idealized FRET value	0	1.09777
167.6	no FRET value	no idealized FRET value	0	0	no FRET value	no idealized FRET value	14.2	8.5	0.07376	no idealized FRET value	249.879	19.8998	no FRET value	no idealized FRET value	24.3267	0
167.7	no FRET value	no idealized FRET value	7.16059	20.1906	no FRET value	no idealized FRET value	17.44	0	0	no idealized FRET value	319.089	0	no FRET value	no idealized FRET value	0	0
167.8	no FRET value	no idealized FRET value	63.0506	24.1906	no FRET value	no idealized FRET value	0	0	7.90676e-05	no idealized FRET value	312.999	0.02475	no FRET value	no idealized FRET value	0.36673	0
167.9	no FRET value	no idealized FRET value	0	0	no FRET value	no idealized FRET value	0	0.125	0.03021	no idealized FRET value	129.189	4.02475	no FRET value	no idealized FRET value	0	8.59777
168	no FRET value	no idealized FRET value	0	13.4406	no FRET value	no idealized FRET value	0	10.875	0	no idealized FRET value	8.51871	0	no FRET value	no idealized FRET value	36.0067	18.9728
168.1	no FRET value	no idealized FRET value	43.4906	0	no FRET value	no idealized FRET value	0	10.875	no FRET value	no idealized FRET value	0	40.0247	no FRET value	no idealized FRET value	0	4.09777
168.2	no FRET value	no idealized FRET value	93.1306	12.4406	no FRET value	no idealized FRET value	1.24	1.125	no FRET value	no idealized FRET value	0	0	no FRET value	no idealized FRET value	0	8.84777
168.3	no FRET value	no idealized FRET value	0	16.3156	no FRET value	no idealized FRET value	5.13	15.375	no FRET value	no idealized FRET value	0	4.27475	no FRET value	no idealized FRET value	0	0
168.4	no FRET value	no idealized FRET value	50.3206	0	no FRET value	no idealized FRET value	0	0	no FRET value	no idealized FRET value	2.04871	33.8997	no FRET value	no idealized FRET value	0	0
168.5	no FRET value	no idealized FRET value	0	0	no FRET value	no idealized FRET value	13.36	0	no FRET value	no idealized FRET value	1.03871	35.0247	no FRET value	no idealized FRET value	0	14.2228
168.6	no FRET value	no idealized FRET value	0	4.44059	no FRET value	no idealized FRET value	27.41	0	no FRET value	no idealized FRET value	16.8487	52.0247	no FRET value	no idealized FRET value	0	0
168.7	no FRET value	no idealized FRET value	1.07059	28.6906	no FRET value	no idealized FRET value	10.44	0	no FRET value	no idealized FRET value	0	31.2748	no FRET value	no idealized FRET value	0	19.2228
168.8	no FRET value	no idealized FRET value	3.12059	12.1906	no FRET value	no idealized FRET value	67.35	0	no FRET value	no idealized FRET value	6.62871	75.2747	no FRET value	no idealized FRET value	0	6.59777
168.9	no FRET value	no idealized FRET value	51.6606	0	no FRET value	no idealized FRET value	9.19	10.125	no FRET value	no idealized FRET value	0	12.3997	no FRET value	no idealized FRET value	0	3.34777
169	no FRET value	no idealized FRET value	0	0	no FRET value	no idealized FRET value	0	0	no FRET value	no idealized FRET value	0	0	no FRET value	no idealized FRET value	17.1867	3.34777
169.1	no FRET value	no idealized FRET value	49.5506	0	no FRET value	no idealized FRET value	10.11	18	no FRET value	no idealized FRET value	32.5087	0	no FRET value	no idealized FRET value	0	25.3478
169.2	no FRET value	no idealized FRET value	22.4006	0	no FRET value	no idealized FRET value	13.91	25	no FRET value	no idealized FRET value	20.9187	44.5247	no FRET value	no idealized FRET value	0	27.3478
169.3	no FRET value	no idealized FRET value	14.5206	0	no FRET value	no idealized FRET value	46.57	54.875	no FRET value	no idealized FRET value	4.14871	23.6498	no FRET value	no idealized FRET value	3.48673	0
169.4	no FRET value	no idealized FRET value	0	9.19059	no FRET value	no idealized FRET value	18.95	32.875	no FRET value	no idealized FRET value	63.2587	5.27475	no FRET value	no idealized FRET value	73.2567	0
169.5	no FRET value	no idealized FRET value	0	0	no FRET value	no idealized FRET value	27.29	0	no FRET value	no idealized FRET value	35.8587	48.6497	no FRET value	no idealized FRET value	0	0
169.6	no FRET value	no idealized FRET value	0	3.56559	no FRET value	no idealized FRET value	12.26	2.75	no FRET value	no idealized FRET value	68.0187	28.6498	no FRET value	no idealized FRET value	40.2067	0
169.7	no FRET value	no idealized FRET value	0	14.4406	no FRET value	no idealized FRET value	21.34	0	no FRET value	no idealized FRET value	19.9387	42.6497	no FRET value	no idealized FRET value	11.2267	0.09777
169.8	no FRET value	no idealized FRET value	6.55059	0	no FRET value	no idealized FRET value	49.32	0	no FRET value	no idealized FRET value	0	14.2747	no FRET value	no idealized FRET value	0	28.7228
169.9	no FRET value	no idealized FRET value	0	0	no FRET value	no idealized FRET value	0.42	0	no FRET value	no idealized FRET value	0	7.77475	no FRET value	no idealized FRET value	3.08673	15.0978
170	no FRET value	no idealized FRET value	7.29059	0	no FRET value	no idealized FRET value	0	0	no FRET value	no idealized FRET value	0	11.2747	no FRET value	no idealized FRET value	43.3767	0
170.1	no FRET value	no idealized FRET value	0	0	no FRET value	no idealized FRET value	20.22	5.75	no FRET value	no idealized FRET value	0	15.7747	no FRET value	no idealized FRET value	0	10.2228
170.2	no FRET value	no idealized FRET value	57.4906	0	no FRET value	no idealized FRET value	8.2	9.25	no FRET value	no idealized FRET value	0	15.2747	no FRET value	no idealized FRET value	0	25.7228
170.3	no FRET value	no idealized FRET value	3.38059	0	no FRET value	no idealized FRET value	29.41	0	no FRET value	no idealized FRET value	0	13.3997	no FRET value	no idealized FRET value	0	12.0978
170.4	no FRET value	no idealized FRET value	6.33059	3.31559	no FRET value	no idealized FRET value	3.23	6.875	no FRET value	no idealized FRET value	0	3.02475	no FRET value	no idealized FRET value	24.9967	21.3478
170.5	no FRET value	no idealized FRET value	0	0	no FRET value	no idealized FRET value	15.39	0	no FRET value	no idealized FRET value	0	13.8997	no FRET value	no idealized FRET value	0	0
170.6	no FRET value	no idealized FRET value	3.30059	6.69059	no FRET value	no idealized FRET value	28.18	8.75	no FRET value	no idealized FRET value	0	22.2748	no FRET value	no idealized FRET value	0	0
170.7	no FRET value	no idealized FRET value	0	0	no FRET value	no idealized FRET value	12.43	0	no FRET value	no idealized FRET value	6.35871	2.39975	no FRET value	no idealized FRET value	0	0
170.8	no FRET value	no idealized FRET value	65.6806	0	no FRET value	no idealized FRET value	0	14.25	no FRET value	no idealized FRET value	0	13.5247	no FRET value	no idealized FRET value	31.4367	0
170.9	no FRET value	no idealized FRET value	0	0	no FRET value	no idealized FRET value	0	0	no FRET value	no idealized FRET value	0	0	no FRET value	no idealized FRET value	14.2867	0
171	no FRET value	no idealized FRET value	9.58059	0	no FRET value	no idealized FRET value	50.09	15	no FRET value	no idealized FRET value	0.22871	16.1498	no FRET value	no idealized FRET value	7.17673	5.59777
171.1	no FRET value	no idealized FRET value	59.2806	1.69059	no FRET value	no idealized FRET value	21.4	0	no FRET value	no idealized FRET value	4.05871	32.6497	no FRET value	no idealized FRET value	0.23673	0.47277
171.2	no FRET value	no idealized FRET value	39.3006	2.19059	no FRET value	no idealized FRET value	19.24	3.875	no FRET value	no idealized FRET value	0	1.64975	no FRET value	no idealized FRET value	33.2867	0
171.3	no FRET value	no idealized FRET value	35.5106	0	no FRET value	no idealized FRET value	9.07	22.125	no FRET value	no idealized FRET value	61.2087	10.5247	no FRET value	no idealized FRET value	0	0.72277
171.4	no FRET value	no idealized FRET value	0	20.1906	no FRET value	no idealized FRET value	16.42	0	no FRET value	no idealized FRET value	0	8.02475	no FRET value	no idealized FRET value	0	0
171.5	no FRET value	no idealized FRET value	0	0.69059	no FRET value	no idealized FRET value	16.06	22.25	no FRET value	no idealized FRET value	35.0787	26.7748	no FRET value	no idealized FRET value	0	3.47277
171.6	no FRET value	no idealized FRET value	18.5006	0	no FRET value	no idealized FRET value	27.21	5.875	no FRET value	no idealized FRET value	0	18.8998	no FRET value	no idealized FRET value	11.3567	0
171.7	no FRET value	no idealized FRET value	0	15.9406	no FRET value	no idealized FRET value	0	0	no FRET value	no idealized FRET value	0	0	no FRET value	no idealized FRET value	0	4.34777
171.8	no FRET value	no idealized FRET value	34.5906	0	no FRET value	no idealized FRET value	17.27	1.125	no FRET value	no idealized FRET value	0	18.0248	no FRET value	no idealized FRET value	13.0567	16.8478
171.9	no FRET value	no idealized FRET value	16.2706	0	no FRET value	no idealized FRET value	67.28	0	no FRET value	no idealized FRET value	0	9.89975	no FRET value	no idealized FRET value	42.2867	0
172	no FRET value	no idealized FRET value	38.0706	25.3156	no FRET value	no idealized FRET value	33.29	0	no FRET value	no idealized FRET value	0	1.27475	no FRET value	no idealized FRET value	0	0
172.1	no FRET value	no idealized FRET value	0	38.6906	no FRET value	no idealized FRET value	60.94	28.625	no FRET value	no idealized FRET value	0	1.27475	no FRET value	no idealized FRET value	53.9967	17.7228
172.2	no FRET value	no idealized FRET value	0	0	no FRET value	no idealized FRET value	0	20.5	no FRET value	no idealized FRET value	28.3387	1.64975	no FRET value	no idealized FRET value	0	2.22277
172.3	no FRET value	no idealized FRET value	32.7406	0	no FRET value	no idealized FRET value	21.38	0	no FRET value	no idealized FRET value	0	5.89975	no FRET value	no idealized FRET value	20.2067	0.97277
172.4	no FRET value	no idealized FRET value	0	19.1906	no FRET value	no idealized FRET value	55.33	0	no FRET value	no idealized FRET value	0	7.89975	no FRET value	no idealized FRET value	0	19.7228
172.5	no FRET value	no idealized FRET value	0	13.8156	no FRET value	no idealized FRET value	68.04	17.75	no FRET value	no idealized FRET value	0	1.14975	no FRET value	no idealized FRET value	0	0
172.6	no FRET value	no idealized FRET value	0	0	no FRET value	no idealized FRET value	8.18	11.25	no FRET value	no idealized FRET value	10.3387	3.89975	no FRET value	no idealized FRET value	0	0
172.7	no FRET value	no idealized FRET value	14.5306	0	no FRET value	no idealized FRET value	31.39	0	no FRET value	no idealized FRET value	0	3.27475	no FRET value	no idealized FRET value	53.4567	0
172.8	no FRET value	no idealized FRET value	0	0	no FRET value	no idealized FRET value	48.09	15.25	no FRET value	no idealized FRET value	0	10.5247	no FRET value	no idealized FRET value	27.1267	8.09777
172.9	no FRET value	no idealized FRET value	0	0	no FRET value	no idealized FRET value	8.14	15.25	no FRET value	no idealized FRET value	0	0	no FRET value	no idealized FRET value	0	0
173	no FRET value	no idealized FRET value	50.4906	0	no FRET value	no idealized FRET value	29.12	14.625	no FRET value	no idealized FRET value	0	1.39975	no FRET value	no idealized FRET value	0	3.47277
173.1	no FRET value	no idealized FRET value	43.4506	0	no FRET value	no idealized FRET value	14.27	1.5	no FRET value	no idealized FRET value	0	0	no FRET value	no idealized FRET value	0	10.9728
173.2	no FRET value	no idealized FRET value	45.8406	0	no FRET value	no idealized FRET value	32.31	0	no FRET value	no idealized FRET value	0	0	no FRET value	no idealized FRET value	2.10673	13.2228
173.3	no FRET value	no idealized FRET value	34.2906	3.81559	no FRET value	no idealized FRET value	0	28	no FRET value	no idealized FRET value	14.2387	13.3997	no FRET value	no idealized FRET value	10.4067	0
173.4	no FRET value	no idealized FRET value	0	0	no FRET value	no idealized FRET value	6.17	12.5	no FRET value	no idealized FRET value	0	9.14975	no FRET value	no idealized FRET value	0	0
173.5	no FRET value	no idealized FRET value	36.0506	27.5656	no FRET value	no idealized FRET value	19.22	0	no FRET value	no idealized FRET value	0	24.7748	no FRET value	no idealized FRET value	32.2367	0
173.6	no FRET value	no idealized FRET value	0	0	no FRET value	no idealized FRET value	36.2	5.75	no FRET value	no idealized FRET value	18.3187	4.89975	no FRET value	no idealized FRET value	0	0
173.7	no FRET value	no idealized FRET value	0	0	no FRET value	no idealized FRET value	51.03	20.875	no FRET value	no idealized FRET value	0	3.14975	no FRET value	no idealized FRET value	0	0
173.8	no FRET value	no idealized FRET value	0	0	no FRET value	no idealized FRET value	17.4	0	no FRET value	no idealized FRET value	0	0	no FRET value	no idealized FRET value	0	0
173.9	no FRET value	no idealized FRET value	22.1606	18.3156	no FRET value	no idealized FRET value	17.4	0	no FRET value	no idealized FRET value	8.41871	0	no FRET value	no idealized FRET value	0	11.4728
174	no FRET value	no idealized FRET value	0	2.56559	no FRET value	no idealized FRET value	29.4	0	no FRET value	no idealized FRET value	0	0	no FRET value	no idealized FRET value	0	0
174.1	no FRET value	no idealized FRET value	0	0	no FRET value	no idealized FRET value	0	0	no FRET value	no idealized FRET value	0	0.39975	no FRET value	no idealized FRET value	28.3367	0
174.2	no FRET value	no idealized FRET value	0	7.44059	no FRET value	no idealized FRET value	23.22	5.375	no FRET value	no idealized FRET value	0	2.89975	no FRET value	no idealized FRET value	0	0
174.3	no FRET value	no idealized FRET value	28.4706	0	no FRET value	no idealized FRET value	31.26	0.375	no FRET value	no idealized FRET value	22.3287	3.39975	no FRET value	no idealized FRET value	0	0
174.4	no FRET value	no idealized FRET value	4.54059	0	no FRET value	no idealized FRET value	7.16	13.375	no FRET value	no idealized FRET value	0	0	no FRET value	no idealized FRET value	0	0
174.5	no FRET value	no idealized FRET value	0	0	no FRET value	no idealized FRET value	28.16	10.75	no FRET value	no idealized FRET value	4.38871	0	no FRET value	no idealized FRET value	0.30673	0
174.6	no FRET value	no idealized FRET value	0	0	no FRET value	no idealized FRET value	6.19	3.625	no FRET value	no idealized FRET value	0	0	no FRET value	no idealized FRET value	44.4467	0
174.7	no FRET value	no idealized FRET value	52.3806	0	no FRET value	no idealized FRET value	22.27	0.5	no FRET value	no idealized FRET value	0	15.3997	no FRET value	no idealized FRET value	2.30673	0
174.8	no FRET value	no idealized FRET value	0	0	no FRET value	no idealized FRET value	32.26	0.25	no FRET value	no idealized FRET value	0.47871	0	no FRET value	no idealized FRET value	0	0
174.9	no FRET value	no idealized FRET value	0	0	no FRET value	no idealized FRET value	25.4	0	no FRET value	no idealized FRET value	0	0	no FRET value	no idealized FRET value	0	0
175	no FRET value	no idealized FRET value	0	0.44059	no FRET value	no idealized FRET value	35.07	18.875	no FRET value	no idealized FRET value	0	0	no FRET value	no idealized FRET value	0	0
175.1	no FRET value	no idealized FRET value	0	0	no FRET value	no idealized FRET value	0	14.5	no FRET value	no idealized FRET value	0	0	no FRET value	no idealized FRET value	0	10.3478
175.2	no FRET value	no idealized FRET value	0	23.6906	no FRET value	no idealized FRET value	0	0	no FRET value	no idealized FRET value	19.4787	0	no FRET value	no idealized FRET value	0	0
175.3	no FRET value	no idealized FRET value	0	14.4406	no FRET value	no idealized FRET value	10.51	0	no FRET value	no idealized FRET value	0	20.2748	no FRET value	no idealized FRET value	0	18.9728
175.4	no FRET value	no idealized FRET value	0	0	no FRET value	no idealized FRET value	0	0	no FRET value	no idealized FRET value	0	0	no FRET value	no idealized FRET value	0	28.4728
175.5	no FRET value	no idealized FRET value	0	0	no FRET value	no idealized FRET value	17.2	0	no FRET value	no idealized FRET value	0	2.77475	no FRET value	no idealized FRET value	0	8.97277
175.6	no FRET value	no idealized FRET value	0	0	no FRET value	no idealized FRET value	17.36	0	no FRET value	no idealized FRET value	0	0	no FRET value	no idealized FRET value	87.1867	0
175.7	no FRET value	no idealized FRET value	0	0	no FRET value	no idealized FRET value	0	20	no FRET value	no idealized FRET value	3.31871	6.77475	no FRET value	no idealized FRET value	0	23.0978
175.8	no FRET value	no idealized FRET value	0	0	no FRET value	no idealized FRET value	0	7.875	no FRET value	no idealized FRET value	0	19.6498	no FRET value	no idealized FRET value	0	8.72277
175.9	no FRET value	no idealized FRET value	0	13.4406	no FRET value	no idealized FRET value	45.35	0	no FRET value	no idealized FRET value	26.4887	0	no FRET value	no idealized FRET value	0	3.22277
176	no FRET value	no idealized FRET value	0	0	no FRET value	no idealized FRET value	33.18	8.125	no FRET value	no idealized FRET value	6.55871	0	no FRET value	no idealized FRET value	0	29.0978
176.1	no FRET value	no idealized FRET value	0	0	no FRET value	no idealized FRET value	32.48	0	no FRET value	no idealized FRET value	0.13871	25.1498	no FRET value	no idealized FRET value	0	2.34777
176.2	no FRET value	no idealized FRET value	44.6806	0	no FRET value	no idealized FRET value	3.11	18.875	no FRET value	no idealized FRET value	0	0	no FRET value	no idealized FRET value	28.3267	0
176.3	no FRET value	no idealized FRET value	0	0	no FRET value	no idealized FRET value	46.41	0	no FRET value	no idealized FRET value	0	11.5247	no FRET value	no idealized FRET value	0	9.72277
176.4	no FRET value	no idealized FRET value	0	0	no FRET value	no idealized FRET value	24.14	13.25	no FRET value	no idealized FRET value	13.3787	0	no FRET value	no idealized FRET value	0	0
176.5	no FRET value	no idealized FRET value	0	5.44059	no FRET value	no idealized FRET value	39.87	38.25	no FRET value	no idealized FRET value	10.2287	14.8997	no FRET value	no idealized FRET value	17.3967	0
176.6	no FRET value	no idealized FRET value	0	0	no FRET value	no idealized FRET value	41.33	0	no FRET value	no idealized FRET value	104.339	0	no FRET value	no idealized FRET value	0	21.0978
176.7	no FRET value	no idealized FRET value	0	0	no FRET value	no idealized FRET value	1.44	0	no FRET value	no idealized FRET value	0	15.3997	no FRET value	no idealized FRET value	0	5.72277
176.8	no FRET value	no idealized FRET value	0	0	no FRET value	no idealized FRET value	0	0	no FRET value	no idealized FRET value	50.3987	0	no FRET value	no idealized FRET value	6.04673	18.7228
176.9	no FRET value	no idealized FRET value	0	56.0656	no FRET value	no idealized FRET value	5.45	0	no FRET value	no idealized FRET value	132.139	8.64975	no FRET value	no idealized FRET value	0	0
177	no FRET value	no idealized FRET value	0	0	no FRET value	no idealized FRET value	9.48	0	no FRET value	no idealized FRET value	18.4087	0	no FRET value	no idealized FRET value	0	0
177.1	no FRET value	no idealized FRET value	29.4806	0	no FRET value	no idealized FRET value	8.21	8.25	no FRET value	no idealized FRET value	0	0.77475	no FRET value	no idealized FRET value	0	17.3478
177.2	no FRET value	no idealized FRET value	23.4506	0	no FRET value	no idealized FRET value	9.25	0	no FRET value	no idealized FRET value	30.4187	0	no FRET value	no idealized FRET value	0	20.4728
177.3	no FRET value	no idealized FRET value	0	42.4406	no FRET value	no idealized FRET value	3.26	0	no FRET value	no idealized FRET value	0	0	no FRET value	no idealized FRET value	0	27.3478
177.4	no FRET value	no idealized FRET value	59.5006	0	no FRET value	no idealized FRET value	18.46	0	no FRET value	no idealized FRET value	69.1087	19.5248	no FRET value	no idealized FRET value	0	0
177.5	no FRET value	no idealized FRET value	0	0	no FRET value	no idealized FRET value	56.48	0	no FRET value	no idealized FRET value	0	14.6497	no FRET value	no idealized FRET value	32.8367	36.3478
177.6	no FRET value	no idealized FRET value	0	29.4406	no FRET value	no idealized FRET value	23.4	0	no FRET value	no idealized FRET value	0	17.3998	no FRET value	no idealized FRET value	36.4567	73.8478
177.7	no FRET value	no idealized FRET value	0	8.69059	no FRET value	no idealized FRET value	0	1.375	no FRET value	no idealized FRET value	0	0	no FRET value	no idealized FRET value	74.2367	91.0978
177.8	no FRET value	no idealized FRET value	0	0	no FRET value	no idealized FRET value	21.21	6.625	no FRET value	no idealized FRET value	0	0	no FRET value	no idealized FRET value	9.39673	0
177.9	no FRET value	no idealized FRET value	34.8506	0	no FRET value	no idealized FRET value	22.07	20.5	no FRET value	no idealized FRET value	9.34871	3.02475	no FRET value	no idealized FRET value	0	8.84777
178	no FRET value	no idealized FRET value	0	0	no FRET value	no idealized FRET value	3.15	14.875	no FRET value	no idealized FRET value	33.2387	11.0247	no FRET value	no idealized FRET value	0	40.7228
178.1	no FRET value	no idealized FRET value	43.5606	0	no FRET value	no idealized FRET value	132.3	0	no FRET value	no idealized FRET value	68.0787	22.6498	no FRET value	no idealized FRET value	36.1067	8.97277
178.2	no FRET value	no idealized FRET value	0	0	no FRET value	no idealized FRET value	16.16	12.25	no FRET value	no idealized FRET value	1.08871	30.0248	no FRET value	no idealized FRET value	20.1967	1.97277
178.3	no FRET value	no idealized FRET value	0	0	no FRET value	no idealized FRET value	11.38	0	no FRET value	no idealized FRET value	0	20.3998	no FRET value	no idealized FRET value	0	0
178.4	no FRET value	no idealized FRET value	0	0	no FRET value	no idealized FRET value	0	5.75	no FRET value	no idealized FRET value	12.5587	0	no FRET value	no idealized FRET value	0	33.7228
178.5	no FRET value	no idealized FRET value	0	0	no FRET value	no idealized FRET value	0	0	no FRET value	no idealized FRET value	9.56871	0	no FRET value	no idealized FRET value	0	7.84777
178.6	no FRET value	no idealized FRET value	0	8.56559	no FRET value	no idealized FRET value	18.29	0	no FRET value	no idealized FRET value	6.56871	0	no FRET value	no idealized FRET value	0	0
178.7	no FRET value	no idealized FRET value	16.3606	0	no FRET value	no idealized FRET value	0	0	no FRET value	no idealized FRET value	0	3.39975	no FRET value	no idealized FRET value	24.9967	21.3478
178.8	no FRET value	no idealized FRET value	0	0	no FRET value	no idealized FRET value	20.14	13.75	no FRET value	no idealized FRET value	5.42871	0	no FRET value	no idealized FRET value	0	0.84777
178.9	no FRET value	no idealized FRET value	20.7906	0	no FRET value	no idealized FRET value	0	18.5	no FRET value	no idealized FRET value	50.3587	0	no FRET value	no idealized FRET value	40.1167	7.47277
179	no FRET value	no idealized FRET value	0	0	no FRET value	no idealized FRET value	28.36	0	no FRET value	no idealized FRET value	40.4887	0	no FRET value	no idealized FRET value	0	0
179.1	no FRET value	no idealized FRET value	20.4406	0	no FRET value	no idealized FRET value	14.34	0	no FRET value	no idealized FRET value	17.3187	5.02475	no FRET value	no idealized FRET value	0	28.4728
179.2	no FRET value	no idealized FRET value	34.6606	0	no FRET value	no idealized FRET value	6.26	3.5	no FRET value	no idealized FRET value	0	5.27475	no FRET value	no idealized FRET value	0	0
179.3	no FRET value	no idealized FRET value	0	0	no FRET value	no idealized FRET value	22.29	0	no FRET value	no idealized FRET value	2.37871	0.89975	no FRET value	no idealized FRET value	1.60673	0
179.4	no FRET value	no idealized FRET value	16.7006	0	no FRET value	no idealized FRET value	0	39.625	no FRET value	no idealized FRET value	0	0	no FRET value	no idealized FRET value	0	16.7228
179.5	no FRET value	no idealized FRET value	0	9.81559	no FRET value	no idealized FRET value	21.12	15.625	no FRET value	no idealized FRET value	0	13.5247	no FRET value	no idealized FRET value	10.9567	27.0978
179.6	no FRET value	no idealized FRET value	0	0	no FRET value	no idealized FRET value	0	11.875	no FRET value	no idealized FRET value	0	1.39975	no FRET value	no idealized FRET value	5.23673	0
179.7	no FRET value	no idealized FRET value	0	0	no FRET value	no idealized FRET value	22.38	0	no FRET value	no idealized FRET value	3.41871	0	no FRET value	no idealized FRET value	7.01673	21.5978
179.8	no FRET value	no idealized FRET value	7.29059	7.19059	no FRET value	no idealized FRET value	17.16	12.125	no FRET value	no idealized FRET value	0	13.0247	no FRET value	no idealized FRET value	0	0
179.9	no FRET value	no idealized FRET value	2.76059	0	no FRET value	no idealized FRET value	0	0	no FRET value	no idealized FRET value	3.41871	0	no FRET value	no idealized FRET value	0	18.4728
180	no FRET value	no idealized FRET value	0	5.19059	no FRET value	no idealized FRET value	45.53	0	no FRET value	no idealized FRET value	0	0	no FRET value	no idealized FRET value	0	33.8478

## Sheet: Figure 5b, d, f, h
	HIV WT FSS 11-nt spacer (figure 5b)	HIV ΔFSS (figure 5d)	HIV WT FSS 12-nt spacer (figure 5f)	HIV WT FSS 13-nt spacer (figure 5h)
τtrl (sec)	count	count	count	count
2	0	38	3	3
4	0	33	2	4
6	0	15	3	4
8	0	7	5	2
10	0	5	3	3
12	0	4	2	4
14	0	0	2	7
16	0	2	2	21
18	0	1	3	11
20	0	0	2	7
22	0	1	4	5
24	0	2	3	3
26	0	0	5	3
28	0	1	9	4
30	0	0	20	4
32	0	1	7	3
34	0	0	6	3
36	0	0	4	2
38	0	0	5	0
40	0	0	3	2
42	0	1	3	2
44	0	0	2	0
46	0	0	1	1
48	2	0	0	1
50	4	0	2	1
52	3	0	2	0
54	2	0	0	1
56	4	0	2	1
58	1	1	1	0
60	3	0	0	2
62	5	0	0	0
64	4	0	0	1
66	9	0	1	0
68	8	0	1	1
70	17	0	0	0
72	25	0	1	0
74	30	0	0	0
76	37	0	0	0
78	18	0	2	1
80	10	0	0	0
82	6	0	0	0
84	6	0	0	0
86	4	0	0	0
88	6	0	1	0
90	2	0	0	0
92	2	0	0	0
94	2	0	0	0
96	0	0	0	0
98	0	0	0	0
100	2	0	0	0
102	0	0	0	0
104	0	0	0	0
106	2	0	0	0
108	1	0	0	0
110	0	0	0	0
112	0	0	0	0
114	0	0	0	0
116	0	0	0	0
118	0	0	0	0
120	0	0	0	0

## Sheet: Figure 6
Figure 6a
type of FSS	median of τtrl (sec)
HIV WT FSS	73
HIV loop-extended FSS	70
HIV destabilized FSS I	41
HIV destabilized FSS II	32
HIV truncated FSS	11
HIV stem-extended FSS	10
HIV bimolecular helix	10
HIV ΔFSS	3
Figure 6b
type of FSS	median of τtrl (sec)
dnaX WT FSS	73
dnaX loop-extended FSS	70
dnaX destabilized FSS	52
dnaX bimolecular helix	13
dnaX ΔFSS	5

## Sheet: Figure 7a, d
	HIV stem-extended FSS (Figure 7a)				HIV ΔFSS (Figure 7d)
time (sec)	FRET	idealized FRET	donor intensity (au)	acceptor intensity (au)	FRET	idealized FRET	donor intensity (au)	acceptor intensity (au)
0	0.55101	0.56	206.413	253.317	0.63233	0.58	102.269	175.885
0.1	0.55607	0.56	209.413	262.317	0.57825	0.58	155.269	212.885
0.2	0.64632	0.56	159.413	291.317	0.63107	0.58	116.269	198.885
0.3	0.61218	0.56	174.413	275.317	0.52697	0.58	163.269	181.885
0.4	0.74622	0.56	99.4135	292.317	0.62406	0.58	134.269	222.885
0.5	0.66182	0.56	151.413	296.317	0.47647	0.58	182.269	165.885
0.6	0.52111	0.56	248.413	270.317	0.68069	0.58	101.269	215.885
0.7	0.5524	0.56	170.413	210.317	0.55462	0.58	149.269	185.885
0.8	0.59464	0.56	145.413	213.317	0.5332	0.58	222.269	253.885
0.9	0.66212	0.56	136.413	267.317	0.66379	0.58	103.269	203.885
1	0.502	0.56	237.413	239.317	0.78109	0.58	65.2692	232.885
1.1	0.62255	0.56	175.413	289.317	0.53392	0.58	162.269	185.885
1.2	0.55452	0.56	228.413	284.317	0.61763	0.58	121.269	195.885
1.3	0.60379	0.56	175.413	267.317	0.5941	0.58	124.269	181.885
1.4	0.61137	0.56	139.413	219.317	0.54643	0.58	203.269	244.885
1.5	0.65307	0.56	106.413	200.317	0.67332	0.58	120.269	247.885
1.6	0.46488	0.56	206.413	179.317	0.58414	0.58	152.269	213.885
1.7	0.5925	0.56	180.413	262.317	0.62324	0.58	152.269	251.885
1.8	0.5158	0.56	228.413	243.317	0.62674	0.58	142.269	238.885
1.9	0.55461	0.56	199.413	248.317	0.58574	0.58	151.269	213.885
2	0.67772	0.56	121.413	255.317	0.55956	0.58	161.269	204.885
2.1	0.61768	0.56	131.413	212.317	0.62263	0.58	133.269	219.885
2.2	0.55873	0.56	157.413	199.317	0.68194	0.58	134.269	287.885
2.3	0.65812	0.56	113.413	218.317	0.66235	0.58	147.269	288.885
2.4	0.58328	0.56	187.413	262.317	0.68658	0.58	96.2692	210.885
2.5	0.60344	0.56	216.413	329.317	0.6916	0.58	96.2692	215.885
2.6	0.57784	0.56	200.413	274.317	0.55046	0.58	145.269	177.885
2.7	0.62561	0.56	144.413	241.317	0.77026	0.58	68.2692	228.885
2.8	0.70255	0.56	117.413	277.317	0.61649	0.58	167.269	268.885
2.9	0.49496	0.56	205.413	201.317	0.58661	0.58	142.269	201.885
3	0.52582	0.56	164.413	182.317	0.40627	0.58	286.269	195.885
3.1	0.46006	0.56	203.413	173.317	0.54706	0.58	200.269	241.885
3.2	0.64396	0.56	112.413	203.317	0.61821	0.58	117.269	189.885
3.3	0.54121	0.56	205.413	242.317	0.55502	0.58	168.269	209.885
3.4	0.478	0.56	238.413	218.317	0.71022	0.58	87.2692	213.885
3.5	0.55973	0.56	213.413	271.317	0.58974	0.58	120.269	172.885
3.6	0.47105	0.56	238.413	212.317	0.60992	0.58	141.269	220.885
3.7	0.50778	0.56	218.413	225.317	0.60535	0.58	132.269	202.885
3.8	0.65411	0.56	142.413	269.317	0.62813	0.58	153.269	258.885
3.9	0.54168	0.56	219.413	259.317	0.68027	0.58	120.269	255.885
4	0.50339	0.56	212.413	215.317	0.57646	0.58	151.269	205.885
4.1	0.50511	0.56	237.413	242.317	0.55816	0.58	192.269	242.885
4.2	0.52318	0.56	194.413	213.317	0.5807	0.58	152.269	210.885
4.3	0.51832	0.56	235.413	253.317	0.67188	0.58	112.269	229.885
4.4	0.50822	0.56	206.413	213.317	0.62087	0.58	134.269	219.885
4.5	0.63088	0.56	132.413	226.317	0.68006	0.58	114.269	242.885
4.6	0.49241	0.56	237.413	230.317	0.60824	0.58	142.269	220.885
4.7	0.52886	0.56	211.413	237.317	0.53575	0.58	192.269	221.885
4.8	0.68123	0.56	98.4135	210.317	0.50205	0.58	196.269	197.885
4.9	0.65244	0.56	134.413	252.317	0.64049	0.58	108.269	192.885
5	0.57025	0.56	192.413	255.317	0.56294	0.58	172.269	221.885
5.1	0.59673	0.56	187.413	277.317	0.49584	0.58	205.269	201.885
5.2	0.56785	0.56	219.413	288.317	0.59394	0.58	161.269	235.885
5.3	0.53224	0.56	202.413	230.317	0.63988	0.58	164.269	291.885
5.4	0.57505	0.56	206.413	279.317	0.76944	0.58	80.2692	267.885
5.5	0.69007	0.56	143.413	319.317	0.50259	0.58	155.269	156.885
5.6	0.55631	0.56	208.413	261.317	0.6397	0.58	114.269	202.885
5.7	0.44869	0.56	215.413	175.317	0.56969	0.58	156.269	206.885
5.8	0.59511	0.56	142.413	209.317	0.61044	0.58	186.269	291.885
5.9	0.53892	0.56	230.413	269.317	0.74084	0.58	77.2692	220.885
6	0.57679	0.56	206.413	281.317	0.58124	0.58	174.269	241.885
6.1	0.64967	0.56	113.413	210.317	0.59951	0.58	168.269	251.885
6.2	0.58588	0.56	226.413	320.317	0.6442	0.58	151.269	273.885
6.3	0.4781	0.56	251.413	230.317	0.69869	0.58	120.269	278.885
6.4	0.56872	0.56	175.413	231.317	0.58272	0.58	140.269	195.885
6.5	0.47699	0.56	228.413	208.317	0.60745	0.58	189.269	292.885
6.6	0.51092	0.56	199.413	208.317	0.61503	0.58	143.269	228.885
6.7	0.51846	0.56	220.413	237.317	0.55924	0.58	162.269	205.885
6.8	0.55971	0.56	202.413	257.317	0.5105	0.58	154.269	160.885
6.9	0.64571	0.56	149.413	272.317	0.52235	0.58	188.269	205.885
7	0.63373	0.56	172.413	298.317	0.55928	0.58	173.269	219.885
7.1	0.51534	0.56	235.413	250.317	0.60142	0.58	166.269	250.885
7.2	0.54848	0.56	218.413	265.317	0.66613	0.58	135.269	269.885
7.3	0.50443	0.56	218.413	222.317	0.71669	0.58	91.2692	230.885
7.4	0.47717	0.56	264.413	241.317	0.52533	0.58	221.269	244.885
7.5	0.51674	0.56	258.413	276.317	0.57908	0.58	185.269	254.885
7.6	0.4838	0.56	256.413	240.317	0.6555	0.58	99.2692	188.885
7.7	0.52269	0.56	230.413	252.317	0.52557	0.58	191.269	211.885
7.8	0.56626	0.56	212.413	277.317	0.60885	0.58	132.269	205.885
7.9	0.62227	0.56	157.413	259.317	0.55904	0.58	185.269	234.885
8	0.48126	0.56	250.413	232.317	0.63217	0.58	130.269	223.885
8.1	0.46066	0.56	247.413	211.317	0.65956	0.58	138.269	267.885
8.2	0.47175	0.56	309.413	276.317	0.51991	0.58	188.269	203.885
8.3	0.42229	0.56	249.413	182.317	0.5793	0.58	195.269	268.885
8.4	0.47554	0.56	215.413	195.317	0.51273	0.58	222.269	233.885
8.5	0.45676	0.56	264.413	222.317	0.61462	0.58	184.269	293.885
8.6	0.56057	0.56	206.413	263.317	0.62583	0.58	130.269	217.885
8.7	0.56348	0.56	209.413	270.317	0.65345	0.58	154.269	290.885
8.8	0.54272	0.56	165.413	196.317	0.60273	0.58	144.269	218.885
8.9	0.59608	0.56	218.413	322.317	0.60277	0.58	171.269	259.885
9	0.63669	0.56	139.413	244.317	0.52833	0.58	213.269	238.885
9.1	0.688	0.56	119.413	263.317	0.5883	0.58	176.269	251.885
9.2	0.48473	0.56	288.413	271.317	0.63743	0.58	143.269	251.885
9.3	0.4933	0.56	230.413	224.317	0.58746	0.58	171.269	243.885
9.4	0.58544	0.56	208.413	294.317	0.56151	0.58	173.269	221.885
9.5	0.54884	0.56	207.413	252.317	0.5228	0.58	205.269	224.885
9.6	0.64475	0.56	159.413	289.317	0.45195	0.58	173.269	142.885
9.7	0.48657	0.56	269.413	255.317	0.53249	0.58	184.269	209.885
9.8	0.61164	0.56	149.413	235.317	0.59165	0.58	186.269	269.885
9.9	0.54884	0.56	207.413	252.317	0.55981	0.58	186.269	236.885
10	0.57405	0.56	192.413	259.317	0.557	0.58	177.269	222.885
10.1	0.54639	0.56	180.413	217.317	0.52595	0.58	188.269	208.885
10.2	0.60018	0.56	177.413	266.317	0.5742	0.58	188.269	253.885
10.3	0.63622	0.56	145.413	254.317	0.63399	0.58	159.269	275.885
10.4	0.61303	0.56	186.413	295.317	0.48891	0.58	239.269	228.885
10.5	0.64782	0.56	146.413	269.317	0.52936	0.58	173.269	194.885
10.6	0.49522	0.56	216.413	212.317	0.57199	0.58	171.269	228.885
10.7	0.53069	0.56	190.413	215.317	0.59941	0.58	140.269	209.885
10.8	0.66708	0.56	130.413	261.317	0.59608	0.58	186.269	274.885
10.9	0.68006	0.56	115.413	245.317	0.58323	0.58	149.269	208.885
11	0.66617	0.56	114.413	228.317	0.52275	0.58	153.269	167.885
11.1	0.52038	0.56	175.413	190.317	0.64554	0.58	132.269	240.885
11.2	0.50373	0.56	193.413	196.317	0.67183	0.58	113.269	231.885
11.3	0.59406	0.56	172.413	252.317	0.4906	0.58	227.269	218.885
11.4	0.59968	0.56	150.413	225.317	0.72272	0.58	91.2692	237.885
11.5	0.45159	0.56	272.413	224.317	0.66616	0.58	142.269	283.885
11.6	0.46062	0.56	281.413	240.317	0.57919	0.58	190.269	261.885
11.7	0.56406	0.56	183.413	237.317	0.63102	0.58	140.269	239.885
11.8	0.61151	0.56	144.413	227.317	0.54888	0.58	141.269	171.885
11.9	0.58428	0.56	209.413	294.317	0.59821	0.58	136.269	202.885
12	0.48246	0.56	237.413	221.317	0.52111	0.58	279.269	303.885
12.1	0.50761	0.56	223.413	230.317	0.61072	0.58	210.269	329.885
12.2	0.5445	0.56	255.413	305.317	0.49438	0.58	287.269	280.885
12.3	0.49799	0.56	261.413	259.317	0.68231	0.58	151.269	324.885
12.4	0.45431	0.56	245.413	204.317	0.59907	0.58	175.269	261.885
12.5	0.74084	0.56	91.4135	261.317	0.68094	0.58	129.269	275.885
12.6	0.59096	0.56	186.413	269.317	0.55384	0.58	226.269	280.885
12.7	0.56863	0.56	235.413	310.317	0.58426	0.58	132.269	185.885
12.8	0.59581	0.56	185.413	273.317	0.44484	0.32	208.269	166.885
12.9	0.54021	0.56	182.413	214.317	0.46477	0.32	147.269	127.885
13	0.66548	0.56	141.413	281.317	0.45499	0.32	220.269	183.885
13.1	0.54014	0.56	211.413	248.317	0.37726	0.32	262.269	158.885
13.2	0.60481	0.56	154.413	236.317	0.31682	0.32	241.269	111.885
13.3	0.50865	0.56	224.413	232.317	0.27209	0.32	283.269	105.885
13.4	0.36427	0.56	323.413	185.317	0.33195	0.32	241.269	119.885
13.5	0.54494	0.56	151.413	181.317	0.25416	0.32	331.269	112.885
13.6	0.63621	0.56	137.413	240.317	0.37609	0.32	187.269	112.885
13.7	0.49366	0.56	203.413	198.317	0.14155	0.32	278.269	45.8846
13.8	0.53368	0.56	172.413	197.317	0.43021	0.32	185.269	139.885
13.9	0.60927	0.56	180.413	281.317	0.21321	0.32	265.269	71.8846
14	0.70802	0.56	109.413	265.317	0.39102	0.32	188.269	120.885
14.1	0.52815	0.56	158.413	177.317	0.29698	0.32	293.269	123.885
14.2	0.41512	0.56	310.413	220.317	0.20341	0.32	199.269	50.8846
14.3	0.71919	0.56	86.4135	221.317	0.31362	0.32	168.269	76.8846
14.4	0.51572	0.56	183.413	195.317	0.3624	0.32	135.269	76.8846
14.5	0.55613	0.56	189.413	237.317	0.21427	0.32	267.269	72.8846
14.6	0.57555	0.56	210.413	285.317	0.22119	0.32	281.269	79.8846
14.7	0.53433	0.56	121.413	139.317	0.42717	0.32	190.269	141.885
14.8	0.45592	0.56	210.413	176.317	0.2458	0.32	297.269	96.8846
14.9	0.64874	0.56	127.413	235.317	0.22184	0.32	308.269	87.8846
15	0.47085	0.56	182.413	162.317	0.35844	0.32	268.269	149.885
15.1	0.42858	0.56	212.413	159.317	0.42401	0.32	221.269	162.885
15.2	0.42627	0.56	284.413	211.317	0.21447	0.32	285.269	77.8846
15.3	0.49379	0.56	248.413	242.317	0.37615	0.32	313.269	188.885
15.4	0.48922	0.56	215.413	206.317	0.26679	0.32	255.269	92.8846
15.5	0.37047	0.36	289.413	170.317	0.24158	0.32	329.269	104.885
15.6	0.35605	0.36	304.413	168.317	0.40973	0.32	256.269	177.885
15.7	0.34729	0.36	346.413	184.317	0.23569	0.32	275.269	84.8846
15.8	0.37624	0.36	272.413	164.317	0.25885	0.32	280.269	97.8846
15.9	0.37803	0.36	265.413	161.317	0.34502	0.32	252.269	132.885
16	0.33419	0.36	317.413	159.317	0.33614	0.32	276.269	139.885
16.1	0.35377	0.36	276.413	151.317	0.23339	0.32	226.269	68.8846
16.2	0.37191	0.36	245.413	145.317	0.33378	0.32	251.269	125.885
16.3	0.32522	0.36	326.413	157.317	0.45869	0.32	225.269	190.885
16.4	0.27832	0.36	226.413	87.3173	0.39334	0.32	271.269	175.885
16.5	0.47505	0.36	232.413	210.317	0.30352	0.32	284.269	123.885
16.6	0.41944	0.36	281.413	203.317	0.35028	0.32	185.269	99.8846
16.7	0.34896	0.36	211.413	113.317	0.27444	0.32	203.269	76.8846
16.8	0.4841	0.36	212.413	199.317	0.26425	0.32	250.269	89.8846
16.9	0.44872	0.36	199.413	162.317	0.23551	0.32	298.269	91.8846
17	0.32796	0.36	229.269	111.885	0.27092	0.32	247.269	91.8846
17.1	0.30636	0.36	244.269	107.885	0.33786	0.32	219.269	111.885
17.2	0.38113	0.36	294.413	181.317	0.20431	0.32	268.269	68.8846
17.3	0.24389	0.36	297.269	95.8846	0.34129	0.32	262.269	135.885
17.4	0.28418	0.36	274.269	108.885	0.33286	0.32	234.269	116.885
17.5	0.30936	0.36	283.269	126.885	0.31207	0.32	264.269	119.885
17.6	0.29824	0.36	303.269	128.885	0.36393	0.32	218.269	124.885
17.7	0.31671	0.36	308.269	142.885	0.28163	0.32	229.269	89.8846
17.8	0.36423	0.36	305.269	174.885	0.39268	0.32	230.269	148.885
17.9	0.42454	0.36	291.269	214.885	0.21445	0.32	318.269	86.8846
18	0.3314	0.36	288.269	142.885	0.23668	0.32	338.269	104.885
18.1	0.35565	0.36	197.269	108.885	0.22062	0.32	289.269	81.8846
18.2	0.20852	0.36	265.269	69.8846	0.30219	0.32	235.269	101.885
18.3	0.24184	0.36	316.269	100.885	0.30909	0.32	299.269	133.885
18.4	0.20789	0.36	266.269	69.8846	0.38772	0.32	208.269	131.885
18.5	0.3362	0.36	270.269	136.885	0.33089	0.32	228.269	112.885
18.6	0.28882	0.36	290.269	117.885	0.29462	0.32	270.269	112.885
18.7	0.2502	0.36	362.269	120.885	0.2209	0.32	218.269	61.8846
18.8	0.32214	0.36	252.269	119.885	0.25862	0.32	266.269	92.8846
18.9	0.2969	0.36	286.269	120.885	0.37062	0.32	222.269	130.885
19	0.23157	0.36	298.269	89.8846	0.47422	0.32	177.269	159.885
19.1	0.26806	0.36	267.269	97.8846	0.36366	0.32	255.269	145.885
19.2	0.37098	0.36	203.269	119.885	0.30909	0.32	299.269	133.885
19.3	0.37739	0.36	280.269	169.885	0.41481	0.32	214.269	151.885
19.4	0.36481	0.36	252.269	144.885	0.49449	0.58	201.269	196.885
19.5	0.33185	0.36	225.269	111.885	0.57354	0.58	161.269	216.885
19.6	0.33379	0.36	245.269	122.885	0.53687	0.58	192.269	222.885
19.7	0.32337	0.36	328.269	156.885	0.49259	0.58	184.269	178.885
19.8	0.43641	0.36	223.269	172.885	0.46146	0.58	219.269	187.885
19.9	0.35019	0.36	276.269	148.885	0.54363	0.58	186.269	221.885
20	0.39925	0.36	302.269	200.885	0.48635	0.58	214.269	202.885
20.1	0.36909	0.36	285.269	166.885	0.45763	0.58	207.269	174.885
20.2	0.32146	0.36	314.269	148.885	0.5226	0.58	133.269	145.885
20.3	0.30316	0.36	273.269	118.885	0.48427	0.58	170.269	159.885
20.4	0.23789	0.36	214.269	66.8846	0.52323	0.58	160.269	175.885
20.5	0.36389	0.36	253.269	144.885	0.51955	0.58	167.269	180.885
20.6	0.36472	0.36	327.269	187.885	0.44825	0.58	279.269	226.885
20.7	0.36457	0.36	254.269	145.885	0.46994	0.58	250.269	221.885
20.8	0.21667	0.36	256.269	70.8846	0.43528	0.58	237.269	182.885
20.9	0.19797	0.36	295.269	72.8846	0.42588	0.58	191.269	141.885
21	0.36158	0.36	222.269	125.885	0.61369	0.58	135.269	214.885
21.1	0.21733	0.36	255.269	70.8846	0.51668	0.58	139.269	148.885
21.2	0.42609	0.36	207.269	153.885	0.41559	0.58	233.269	165.885
21.3	0.49549	0.36	133.269	130.885	0.75234	0.58	81.2692	246.885
21.4	0.44206	0.36	199.269	157.885	0.5978	0.58	184.269	273.885
21.5	0.32627	0.36	270.269	130.885	0.50821	0.58	168.269	173.885
21.6	0.36026	0.36	273.269	153.885	0.49361	0.58	213.269	207.885
21.7	0.31256	0.36	281.269	127.885	0.49523	0.58	179.269	175.885
21.8	0.26711	0.36	293.269	106.885	0.36319	0.58	245.269	139.885
21.9	0.39178	0.36	264.413	170.317	0.46045	0.58	207.269	176.885
22	0.37279	0.36	271.413	161.317	0.41426	0.58	165.269	116.885
22.1	0.41986	0.36	199.413	144.317	0.49546	0.58	188.269	184.885
22.2	0.31953	0.36	226.413	106.317	0.57782	0.58	175.269	239.885
22.3	0.36638	0.36	263.413	152.317	0.52413	0.58	134.269	147.885
22.4	0.28835	0.36	299.413	121.317	0.4312	0.58	208.269	157.885
22.5	0.42573	0.36	259.413	192.317	0.49374	0.58	177.269	172.885
22.6	0.33169	0.36	240.413	119.317	0.57699	0.58	158.269	215.885
22.7	0.44007	0.36	271.413	213.317	0.594	0.58	122.269	178.885
22.8	0.42054	0.36	288.413	209.317	0.58378	0.58	118.269	165.885
22.9	0.43357	0.36	243.413	186.317	0.52581	0.58	134.269	148.885
23	0.33201	0.36	298.413	148.317	0.67306	0.58	125.269	257.885
23.1	0.39066	0.36	259.413	166.317	0.6223	0.58	152.269	250.885
23.2	0.38833	0.36	208.413	132.317	0.5541	0.58	163.269	202.885
23.3	0.39361	0.36	282.413	183.317	0.6661	0.58	128.269	255.885
23.4	0.45792	0.36	187.413	158.317	0.61461	0.58	142.269	226.885
23.5	0.33749	0.36	224.413	114.317	0.50197	0.58	204.269	205.885
23.6	0.38264	0.36	205.413	127.317	0.63746	0.58	110.269	193.885
23.7	0.36429	0.36	316.413	181.317	0.59948	0.58	160.269	239.885
23.8	0.41644	0.36	178.413	127.317	0.56975	0.58	125.269	165.885
23.9	0.3831	0.36	298.413	185.317	0.62116	0.58	107.269	175.885
24	0.36438	0.36	199.413	114.317	0.5941	0.58	124.269	181.885
24.1	0.39194	0.36	239.413	154.317	0.51464	0.58	126.269	133.885
24.2	0.4303	0.36	237.413	179.317	0.6144	0.58	112.269	178.885
24.3	0.41215	0.36	204.413	143.317	0.48063	0.58	206.269	190.885
24.4	0.4167	0.36	210.413	150.317	0.52681	0.58	164.269	182.885
24.5	0.32716	0.36	282.413	137.317	0.54358	0.58	181.269	215.885
24.6	0.37742	0.36	236.413	143.317	0.54726	0.58	132.269	159.885
24.7	0.37605	0.36	249.413	150.317	0.42615	0.58	246.269	182.885
24.8	0.5116	0.36	166.413	174.317	0.57369	0.58	123.269	165.885
24.9	0.3963	0.36	224.413	147.317	0.50775	0.58	178.269	183.885
25	0.41265	0.36	205.413	144.317	0.48281	0.58	171.269	159.885
25.1	0.39956	0.36	236.413	157.317	0.67948	0.58	111.269	235.885
25.2	0.45308	0.36	175.413	145.317	0.50101	0.58	151.269	151.885
25.3	0.40755	0.36	237.413	163.317	0.60926	0.58	126.269	196.885
25.4	0.3499	0.36	238.413	128.317	0.55686	0.58	158.269	198.885
25.5	0.3007	0.36	298.413	128.317	0.35586	0.58	157.269	86.8846
25.6	0.33206	0.36	310.413	154.317	0.47671	0.58	195.269	177.885
25.7	0.34747	0.36	280.413	149.317	0.68139	0.58	96.2692	205.885
25.8	0.3717	0.36	301.413	178.317	0.37693	0.58	226.269	136.885
25.9	0.42256	0.36	205.413	150.317	0.57812	0.58	158.269	216.885
26	0.39277	0.36	300.413	194.317	0.41625	0.58	252.269	179.885
26.1	0.43158	0.36	216.413	164.317	0.52365	0.58	157.269	172.885
26.2	0.36683	0.36	316.413	183.317	0.57883	0.58	167.269	229.885
26.3	0.42108	0.36	209.413	152.317	0.48749	0.58	192.269	182.885
26.4	0.37445	0.36	234.413	140.317	0.46146	0.58	219.269	187.885
26.5	0.38545	0.36	252.413	158.317	0.58401	0.58	182.269	255.885
26.6	0.41166	0.36	243.413	170.317	0.54234	0.58	203.269	240.885
26.7	0.39586	0.36	200.413	131.317	0.5506	0.58	149.269	182.885
26.8	0.26681	0.36	278.413	101.317	0.537	0.58	160.269	185.885
26.9	0.4246	0.36	206.413	152.317	0.45876	0.58	186.269	157.885
27	0.573	0.56	166.413	223.317	0.45754	0.58	213.269	179.885
27.1	0.49146	0.56	181.413	175.317	0.50639	0.58	178.269	182.885
27.2	0.56148	0.56	174.413	223.317	0.50572	0.58	199.269	203.885
27.3	0.48783	0.56	191.413	182.317	0.5937	0.58	155.269	226.885
27.4	0.34343	0.56	308.413	161.317	0.5199	0.58	164.269	177.885
27.5	0.4165	0.56	241.413	172.317	0.60417	0.58	151.269	230.885
27.6	0.66552	0.56	146.413	291.317	0.54134	0.58	164.269	193.885
27.7	0.60829	0.56	164.413	255.317	0.56281	0.58	155.269	199.885
27.8	0.40099	0.56	257.413	172.317	0.56134	0.58	170.269	217.885
27.9	0.564	0.56	190.413	246.317	0.61286	0.58	162.269	256.885
28	0.52179	0.56	207.413	226.317	0.47681	0.58	241.269	219.885
28.1	0.58503	0.56	197.413	278.317	0.5319	0.58	195.269	221.885
28.2	0.51626	0.56	251.413	268.317	0.72331	0.58	98.2692	256.885
28.3	0.50499	0.56	243.413	248.317	0.55487	0.58	201.269	250.885
28.4	0.5085	0.56	228.413	236.317	0.42089	0.58	272.269	197.885
28.5	0.49273	0.56	247.413	240.317	0.46548	0.58	204.269	177.885
28.6	0.45087	0.56	246.413	202.317	0.56965	0.58	187.269	247.885
28.7	0.56595	0.56	200.413	261.317	0.49815	0.58	188.269	186.885
28.8	0.47291	0.56	234.413	210.317	0.52952	0.58	164.269	184.885
28.9	0.59655	0.56	154.413	228.317	0.51774	0.58	212.269	227.885
29	0.5952	0.56	212.413	312.317	0.36254	0.58	258.269	146.885
29.1	0.56759	0.56	204.413	268.317	0.4538	0.58	268.269	222.885
29.2	0.64503	0.56	150.413	273.317	0.42091	0.58	294.269	213.885
29.3	0.62178	0.56	192.413	316.317	0.62936	0.58	141.269	239.885
29.4	0.53304	0.56	218.413	249.317	0.47607	0.58	201.269	182.885
29.5	0.44175	0.56	254.413	201.317	0.54877	0.58	220.269	267.885
29.6	0.48518	0.56	227.413	214.317	0.41003	0.58	201.269	139.885
29.7	0.55144	0.56	191.413	235.317	0.52427	0.58	192.269	211.885
29.8	0.50741	0.56	229.413	236.317	0.49089	0.58	234.269	225.885
29.9	0.49273	0.56	247.413	240.317	0.4596	0.58	223.269	189.885
30	0.51886	0.56	228.413	246.317	0.59351	0.58	138.269	201.885
30.1	0.62258	0.56	158.413	261.317	0.50468	0.58	191.269	194.885
30.2	0.53099	0.56	241.413	273.317	0.51727	0.58	176.269	188.885
30.3	0.63579	0.56	151.413	264.317	0.53181	0.58	225.269	255.885
30.4	0.51399	0.56	189.413	200.317	0.57831	0.58	206.269	282.885
30.5	0.52149	0.56	210.413	229.317	0.54407	0.58	215.269	256.885
30.6	0.52203	0.56	248.413	271.317	0.43539	0.58	233.269	179.885
30.7	0.40307	0.56	354.413	239.317	0.72769	0.58	88.2692	235.885
30.8	0.58266	0.56	171.413	239.317	0.54988	0.58	192.269	234.885
30.9	0.51089	0.56	222.413	232.317	0.42542	0.58	267.269	197.885
31	0.55126	0.56	148.413	182.317	0.45413	0.58	246.269	204.885
31.1	0.56781	0.56	165.413	217.317	0.51491	0.58	205.269	217.885
31.2	0.56209	0.56	165.413	212.317	0.58904	0.58	195.269	279.885
31.3	0.47151	0.56	288.413	257.317	0.55399	0.58	184.269	228.885
31.4	0.5267	0.56	238.413	265.317	0.63206	0.58	119.269	204.885
31.5	0.48594	0.56	239.413	226.317	0.50441	0.58	203.269	206.885
31.6	0.3789	0.56	305.413	186.317	0.6261	0.58	140.269	234.885
31.7	0.66325	0.56	115.413	227.317	0.54033	0.58	140.269	164.885
31.8	0.48089	0.56	191.413	177.317	0.55833	0.58	127.269	160.885
31.9	0.46951	0.56	244.413	216.317	0.46317	0.58	192.269	165.885
32	0.61217	0.56	136.413	215.317	0.44088	0.58	238.269	187.885
32.1	0.50437	0.56	221.413	225.317	0.67983	0.58	116.269	246.885
32.2	0.58043	0.56	148.413	205.317	0.38608	0.58	184.269	115.885
32.3	0.65659	0.56	119.413	228.317	0.47708	0.58	141.269	128.885
32.4	0.44155	0.56	258.413	204.317	0.60962	0.58	113.269	176.885
32.5	0.60285	0.56	150.413	228.317	0.4661	0.58	176.269	153.885
32.6	0.59353	0.56	158.413	231.317	0.38611	0.58	149.269	93.8846
32.7	0.44875	0.56	226.413	184.317	0.46049	0.58	255.269	217.885
32.8	0.46748	0.56	246.413	216.317	0.69127	0.58	89.2692	199.885
32.9	0.44516	0.56	253.413	203.317	0.4364	0.58	285.269	220.885
33	0.49754	0.56	214.413	212.317	0.41682	0.58	271.269	193.885
33.1	0.58302	0.56	145.413	203.317	0.56022	0.58	159.269	202.885
33.2	0.50897	0.56	216.413	224.317	0.50205	0.58	196.269	197.885
33.3	0.55499	0.56	157.413	196.317	0.68033	0.58	96.2692	204.885
33.4	0.54223	0.56	205.413	243.317	0.58175	0.58	142.269	197.885
33.5	0.53019	0.56	170.413	192.317	0.54565	0.58	167.269	200.885
33.6	0.58399	0.56	195.413	274.317	0.48201	0.58	178.269	165.885
33.7	0.66615	0.56	109.413	218.317	0.38666	0.58	247.269	155.885
33.8	0.64041	0.56	148.413	264.317	0.4288	0.58	262.269	196.885
33.9	0.53421	0.56	210.413	241.317	0.45999	0.58	225.269	191.885
34	0.48796	0.56	278.413	265.317	0.49145	0.58	249.269	240.885
34.1	0.5819	0.56	201.413	280.317	0.49488	0.58	216.269	211.885
34.2	0.54676	0.56	193.413	233.317	0.57804	0.58	169.269	231.885
34.3	0.50326	0.56	221.413	224.317	0.39441	0.58	279.269	181.885
34.4	0.61185	0.56	166.413	262.317	0.43016	0.58	140.269	105.885
34.5	0.63046	0.56	151.413	258.317	0.57535	0.58	148.269	200.885
34.6	0.64919	0.56	177.413	328.317	0.67355	0.58	100.269	206.885
34.7	0.4874	0.56	205.413	195.317	0.67238	0.58	102.269	209.885
34.8	0.56868	0.56	172.413	227.317	0.49086	0.58	261.269	251.885
34.9	0.52295	0.56	248.413	272.317	0.52351	0.58	158.269	173.885
35	0.4352	0.56	292.413	225.317	0.58262	0.58	168.269	234.885
35.1	0.49251	0.56	240.413	233.317	0.50181	0.58	222.269	223.885
35.2	0.54687	0.56	207.413	250.317	0.40922	0.58	232.269	160.885
35.3	0.52597	0.56	236.413	262.317	0.48264	0.58	229.269	213.885
35.4	0.61326	0.56	136.413	216.317	0.57407	0.58	128.269	172.885
35.5	0.43374	0.56	282.413	216.317	0.44958	0.58	242.269	197.885
35.6	0.47959	0.56	243.413	224.317	0.51654	0.58	228.269	243.885
35.7	0.59145	0.56	187.413	271.317	0.529	0.58	159.269	178.885
35.8	0.52329	0.56	234.413	257.317	0.51574	0.58	163.269	173.885
35.9	0.45403	0.56	303.413	252.317	0.48958	0.58	205.269	196.885
36	0.4598	0.56	269.413	229.317	0.49947	0.58	182.269	181.885
36.1	0.47696	0.56	205.413	187.317	0.49342	0.58	284.269	276.885
36.2	0.5078	0.56	249.413	257.317	0.46646	0.58	305.269	266.885
36.3	0.57359	0.56	205.413	276.317	0.50452	0.58	198.269	201.885
36.4	0.41023	0.56	220.413	153.317	0.55281	0.58	159.269	196.885
36.5	0.50094	0.56	239.413	240.317	0.51195	0.58	196.269	205.885
36.6	0.57822	0.56	153.413	210.317	0.5571	0.58	165.269	207.885
36.7	0.61471	0.56	164.413	262.317	0.50774	0.58	210.269	216.885
36.8	0.52206	0.56	226.413	247.317	0.64907	0.58	137.269	253.885
36.9	0.60252	0.56	170.413	258.317	0.45212	0.58	185.269	152.885
37	0.44038	0.56	230.413	181.317	0.56091	0.58	211.269	269.885
37.1	0.60261	0.56	164.413	249.317	0.50783	0.58	239.269	246.885
37.2	0.62642	0.56	193.413	324.317	0.54917	0.58	163.269	198.885
37.3	0.49269	0.56	211.413	205.317	0.57994	0.58	159.269	219.885
37.4	0.59154	0.56	160.413	232.317	0.63628	0.58	130.269	227.885
37.5	0.67236	0.56	124.413	255.317	0.50102	0.58	150.269	150.885
37.6	0.56718	0.56	170.413	223.317	0.57787	0.58	183.269	250.885
37.7	0.71447	0.56	122.413	306.317	0.51795	0.58	196.269	210.885
37.8	0.44036	0.56	244.413	192.317	0.45489	0.58	280.269	233.885
37.9	0.5515	0.56	169.413	208.317	0.60119	0.58	131.269	197.885
38	0.49714	0.56	184.413	182.317	0.56172	0.58	183.269	234.885
38.1	0.4583	0.56	260.413	220.317	0.55884	0.58	167.269	211.885
38.2	0.73837	0.56	106.413	300.317	0.56514	0.58	162.269	210.885
38.3	0.64551	0.56	170.413	310.317	0.59519	0.58	135.269	198.885
38.4	0.54427	0.56	205.413	245.317	0.63723	0.58	101.269	177.885
38.5	0.58781	0.56	166.413	237.317	0.54286	0.58	179.269	212.885
38.6	0.55815	0.56	174.413	220.317	0.61719	0.58	151.269	243.885
38.7	0.44184	0.56	192.413	152.317	0.53934	0.58	179.269	209.885
38.8	0.55018	0.56	165.413	202.317	0.56143	0.58	159.269	203.885
38.9	0.58401	0.56	138.413	194.317	0.57713	0.58	133.269	181.885
39	0.52181	0.56	152.413	166.317	0.52118	0.58	131.269	142.885
39.1	0.71736	0.56	99.4135	252.317	0.5134	0.58	138.269	145.885
39.2	0.70757	0.56	108.413	262.317	0.42415	0.58	191.269	140.885
39.3	0.54628	0.56	205.413	247.317	0.56722	0.58	153.269	200.885
39.4	0.478	0.56	238.413	218.317	0.61404	0.58	126.269	200.885
39.5	0.50958	0.56	202.413	210.317	0.60338	0.58	116.269	176.885
39.6	0.47577	0.56	217.413	197.317	0.61098	0.58	127.269	199.885
39.7	0.52131	0.56	167.413	182.317	0.73267	0.58	92.2692	252.885
39.8	0.66521	0.56	115.413	229.317	0.5683	0.58	166.269	218.885
39.9	0.45969	0.56	208.413	177.317	0.4529	0.58	182.269	150.885
40	0.54735	0.56	176.413	213.317	0.51735	0.58	203.269	217.885
40.1	0.59615	0.56	159.413	235.317	0.60652	0.58	132.269	203.885
40.2	0.56242	0.56	164.413	211.317	0.38901	0.58	232.269	147.885
40.3	0.6198	0.56	147.413	240.317	0.57711	0.58	144.269	196.885
40.4	0.53439	0.56	202.413	232.317	0.61625	0.58	146.269	234.885
40.5	0.61635	0.56	161.413	259.317	0.69422	0.58	112.269	254.885
40.6	0.5736	0.56	176.413	237.317	0.63226	0.58	141.269	242.885
40.7	0.58723	0.56	191.413	272.317	0.47963	0.58	209.269	192.885
40.8	0.45112	0.56	337.413	277.317	0.62631	0.58	153.269	256.885
40.9	0.51331	0.56	199.413	210.317	0.57481	0.58	172.269	232.885
41	0.47947	0.56	267.413	246.317	0.53947	0.58	190.269	222.885
41.1	0.46534	0.56	278.413	242.317	0.52737	0.58	195.269	217.885
41.2	0.51428	0.56	202.413	214.317	0.36144	0.58	261.269	147.885
41.3	0.5336	0.56	221.413	253.317	0.43724	0.58	257.269	199.885
41.4	0.50719	0.56	202.413	208.317	0.61006	0.58	139.269	217.885
41.5	0.52169	0.56	197.413	215.317	0.55915	0.58	207.269	262.885
41.6	0.52153	0.56	243.413	265.317	0.50074	0.58	208.269	208.885
41.7	0.55433	0.56	233.413	290.317	0.53909	0.58	192.269	224.885
41.8	0.55988	0.56	194.413	247.317	0.54476	0.58	130.269	155.885
41.9	0.67008	0.56	112.413	228.317	0.55532	0.58	167.269	208.885
42	0.57186	0.56	184.413	246.317	0.49683	0.58	189.269	186.885
42.1	0.4552	0.56	292.413	244.317	0.5158	0.58	193.269	205.885
42.2	0.54759	0.56	175.413	212.317	0.44404	0.58	250.269	199.885
42.3	0.59829	0.56	169.413	252.317	0.51265	0.58	185.269	194.885
42.4	0.50854	0.56	227.413	235.317	0.54127	0.58	181.269	213.885
42.5	0.48033	0.56	199.413	184.317	0.72823	0.58	90.2692	241.885
42.6	0.55851	0.56	169.413	214.317	0.48882	0.58	260.269	248.885
42.7	0.57369	0.56	196.413	264.317	0.66135	0.58	141.269	275.885
42.8	0.51442	0.56	200.413	212.317	0.50727	0.58	190.269	195.885
42.9	0.63622	0.56	141.413	247.317	0.61143	0.58	149.269	234.885
43	0.62999	0.56	156.413	266.317	0.53811	0.58	161.269	187.885
43.1	0.59311	0.56	172.413	251.317	0.45829	0.58	262.269	221.885
43.2	0.52864	0.56	221.413	248.317	0.60142	0.58	166.269	250.885
43.3	0.5597	0.56	191.413	243.317	0.50612	0.58	186.269	190.885
43.4	0.48811	0.56	217.413	207.317	0.40438	0.58	275.269	186.885
43.5	0.57648	0.56	171.413	233.317	0.7065	0.58	89.2692	214.885
43.6	0.69299	0.56	122.413	276.317	0.67349	0.58	85.2692	175.885
43.7	0.58825	0.56	207.413	296.317	0.61465	0.58	110.269	175.885
43.8	0.54424	0.56	200.413	239.317	0.57332	0.58	179.269	240.885
43.9	0.554	0.56	152.413	189.317	0.52563	0.58	172.269	190.885
44	0.58151	0.56	197.413	274.317	0.59205	0.58	154.269	223.885
44.1	0.60556	0.56	147.413	226.317	0.50512	0.58	223.269	227.885
44.2	0.51071	0.56	203.413	212.317	0.65159	0.58	128.269	239.885
44.3	0.5535	0.56	212.413	263.317	0.62764	0.58	164.269	276.885
44.4	0.52832	0.56	207.413	232.317	0.51199	0.58	175.269	183.885
44.5	0.64615	0.56	129.413	236.317	0.67494	0.58	109.269	226.885
44.6	0.55313	0.56	180.413	223.317	0.56304	0.58	189.269	243.885
44.7	0.57586	0.56	195.413	265.317	0.6284	0.58	154.269	260.885
44.8	0.5418	0.56	158.413	187.317	0.62325	0.58	126.269	208.885
44.9	0.46167	0.56	239.413	205.317	0.52828	0.58	180.269	201.885
45	0.52703	0.56	200.413	223.317	0.62689	0.58	155.269	260.885
45.1	0.59967	0.56	146.413	219.317	0.55562	0.58	154.269	192.885
45.2	0.63229	0.56	169.413	291.317	0.55805	0.58	200.269	252.885
45.3	0.60496	0.56	165.413	253.317	0.64031	0.58	121.269	215.885
45.4	0.53671	0.56	182.413	211.317	0.63393	0.58	155.269	268.885
45.5	0.47065	0.56	280.413	249.317	0.53411	0.58	202.269	231.885
45.6	0.55362	0.56	174.413	216.317	0.45055	0.58	213.269	174.885
45.7	0.6522	0.56	164.413	308.317	0.56147	0.58	166.269	212.885
45.8	0.48787	0.56	255.413	243.317	0.61791	0.58	166.269	268.885
45.9	0.527	0.56	244.413	272.317	0.58632	0.58	133.269	188.885
46	0.5949	0.56	168.413	247.317	0.61235	0.58	125.269	197.885
46.1	0.50759	0.56	256.413	264.317	0.59673	0.58	124.269	183.885
46.2	0.52559	0.56	147.413	163.317	0.62741	0.58	141.269	237.885
46.3	0.54637	0.56	229.413	276.317	0.60277	0.58	142.269	215.885
46.4	0.51183	0.56	204.413	214.317	0.58146	0.58	176.269	244.885
46.5	0.60831	0.56	173.413	269.317	0.63801	0.58	133.269	234.885
46.6	0.60252	0.56	201.413	305.317	0.64434	0.58	120.269	217.885
46.7	0.6342	0.56	178.413	309.317	0.67855	0.58	93.2692	196.885
46.8	0.55386	0.56	198.413	246.317	0.55838	0.58	142.269	179.885
46.9	0.59376	0.56	229.413	335.317	0.53185	0.58	188.269	213.885
47	0.40597	0.56	360.413	246.317	0.66007	0.58	114.269	221.885
47.1	0.43396	0.56	270.413	207.317	0.57861	0.58	122.269	167.885
47.2	0.589	0.56	161.413	231.317	0.41527	0.58	215.269	152.885
47.3	0.57019	0.56	183.413	243.317	0.53663	0.58	225.269	260.885
47.4	0.4545	0.56	198.413	165.317	0.52553	0.58	182.269	201.885
47.5	0.47942	0.56	279.413	257.317	0.51528	0.58	184.269	195.885
47.6	0.61871	0.56	152.413	247.317	0.52853	0.58	137.269	153.885
47.7	0.51103	0.56	197.413	206.317	0.52137	0.58	197.269	214.885
47.8	0.66319	0.56	113.413	223.317	0.59431	0.58	143.269	209.885
47.9	0.59109	0.56	152.413	220.317	0.56637	0.58	152.269	198.885
48	0.69632	0.56	90.4135	207.317	0.54563	0.58	187.269	224.885
48.1	0.4844	0.56	183.413	172.317	0.57751	0.58	184.269	251.885
48.2	0.63421	0.56	133.413	231.317	0.55613	0.58	188.269	235.885
48.3	0.51918	0.56	224.413	242.317	0.58219	0.58	136.269	189.885
48.4	0.53684	0.56	219.413	254.317	0.59644	0.58	114.269	168.885
48.5	0.5128	0.56	188.413	198.317	0.67304	0.58	74.2692	152.885
48.6	0.75634	0.56	58.4135	181.317	0.58239	0.58	128.269	178.885
48.7	0.60067	0.56	166.413	250.317	0.51883	0.58	212.269	228.885
48.8	0.66425	0.56	116.413	230.317	0.46146	0.58	233.269	199.885
48.9	0.61973	0.56	136.413	222.317	0.59788	0.58	153.269	227.885
49	0.55951	0.56	225.413	286.317	0.53534	0.58	155.269	178.885
49.1	0.55535	0.56	188.413	235.317	0.48395	0.58	231.269	216.885
49.2	0.62144	0.56	174.413	286.317	0.5724	0.58	161.269	215.885
49.3	0.54683	0.56	183.413	221.317	0.39349	0.58	277.269	179.885
49.4	0.51521	0.56	253.413	269.317	0.5225	0.58	176.269	192.885
49.5	0.50088	0.56	255.413	256.317	0.45408	0.58	216.269	179.885
49.6	0.66615	0.56	110.413	220.317	0.49073	0.58	230.269	221.885
49.7	0.52795	0.56	193.413	216.317	0.45886	0.58	239.269	202.885
49.8	0.5466	0.56	184.413	222.317	0.47142	0.58	253.269	225.885
49.9	0.58915	0.56	186.413	267.317	0.48955	0.58	229.269	219.885
50	0.53262	0.56	221.413	252.317	0.45883	0.58	206.269	174.885

## Sheet: Figure 7b, c, e, f
	HIV extended FSS (figure 7b)	HIV ΔFSS (figure 7e)				HIV extended FSS (figure 7c)	HIV ΔFSS (figure 7f)
τbd (sec)	count	count			τtrl (sec)	count	count
2	22	23			2	4	20
4	14	21			4	5	18
6	10	9			6	6	7
8	2	6			8	6	5
10	5	6			10	8	1
12	5	2			12	11	4
14	5	1			14	3	1
16	2	1			16	4	2
18	2	1			18	2	2
20	1	1			20	0	0
22	2	1			22	1	1
24	0	1			24	3	0
26	2	0			26	1	0
28	0	1			28	1	0
30	0	0			30	0	0
32	0	0			32	0	0
34	0	0			34	1	0
36	1	0			36	2	0
38	0	0			38	0	0
40	0	0			40	0	0
42	0	0			42	0	0
44	0	1			44	0	0
46	1	0			46	1	0
48	0	0			48	0	0
50	0	0			50	1	0
52	1	0			52	0	0
54	0	0			54	0	0
56	0	0			56	0	0
58	0	0			58	0	0
60	0	0			60	0	0
62	0	0			62	0	0
64	0	0			64	0	0
66	0	0			66	0	0
68	0	0			68	0	0
70	0	0			70	0	0
72	0	0			72	0	0
74	0	0			74	0	0
76	0	0			76	0	0
78	0	0			78	0	0
80	0	0			80	0	0
82	0	0			82	0	0
84	0	0			84	0	0
86	0	0			86	0	0
88	0	0			88	0	0
90	0	0			90	0	0
92	0	0			92	0	0
94	0	0			94	0	1
96	0	0			96	0	0
98	0	0			98	0	0
100	0	0			100	0	0
102	0	0			102	0	0
104	0	0			104	0	0
106	0	0			106	0	0
108	0	0			108	0	0
110	0	0			110	0	0
112	0	0			112	0	0
114	0	0			114	0	0
116	0	0			116	0	0
118	0	0			118	0	0
120	0	0			120	0	0

## Sheet: Figure 8
	m291 bimolecular helix (figure 8a)	single-stranded m291 (figure 8b)
τtrl (sec)	count	count
2	4	21
4	7	24
6	6	11
8	4	8
10	10	8
12	24	5
14	17	3
16	8	3
18	6	3
20	4	3
22	4	0
24	5	2
26	0	0
28	1	2
30	2	0
32	1	1
34	1	4
36	2	2
38	1	0
40	1	0
42	1	1
44	0	0
46	0	1
48	1	0
50	0	0
52	2	0
54	2	0
56	1	0
58	0	1
60	0	1
62	0	0
64	0	0
66	0	1
68	0	0
70	0	0
72	0	0
74	0	0
76	1	0
78	0	0
80	0	0
82	0	0
84	0	0
86	0	0
88	0	0
90	0	0
92	0	1
94	0	0
96	0	0
98	0	0
100	0	1
102	0	0
104	0	0
106	0	0
108	0	0
110	0	0
112	0	0
114	0	0
116	0	0
118	0	0
120	0	0

## Sheet: Figure 9
	dnaX WT FSS	dnaX destabilized FSS	dnaX bimolecular helix	dnaX ΔFSS
	frameshifting (%)	frameshifting (%)	frameshifting (%)	frameshifting (%)
measurement #1	57.0667	42.7148	21.3318	21.0071
measurement #2	61.8372	40.15	28.9987	17.3695
measurement #3	65.0181	39.9247	24.0239	14.5508
mean	61.3073	40.9298	24.7848	17.6425
standard deviation	4.00214	1.54994	3.88965	3.23679

## Sheet: Supplementary Figure 2
Supplementary Figure 2a
	HIV WT FSS	HIV stem-extended FSS
	tRNA binding (%)	tRNA binding (%)
measurement #1	95.7503	50.4844
measurement #2	90.862	49.2458
measurement #3	81.6636	58.4848
mean	89.4253	52.7384
standard deviation	7.15243	5.01496
Supplementary Figure 2b
incubation time (min)	tRNA binding (%)	standard deviation
1	65.26	2.82
2	59.84	4.77
5	61.54	4.6
10	56.36	4.55
20	49.41	7.87
35	54.4	7.61

[truncated: 7 more sheets: Supplementary Figure 3, Supplementary Figure 4, Supplementary Figure 5a, Supplementary Figure 5b, Supplementary Figure 6, Supplementary Figure 7, Supplementary Figure 8]
